# Supplementary material for: Temporal trends in Plasmodium vivax diversity in eastern Cambodia evidence declining transmission
Source: medRxiv. 2026 Mar 4:2026.03.03.26346840. Preprint. [Version 1] doi: 10.64898/2026.03.03.26346840 (PMC13004073; doi:10.64898/2026.03.03.26346840)
Supplement: Supplement 4 — Supplementary Data 3. Within-host and population diversity data [file media-4.csv]

Samples_ID_1	Samples_ID_2	moi_1	moi_2	M	rtotal	lower_CI	upper_CI	scaled_r
Kim_003	Kim_004	2	1	1	0.033	0	0.125	0.033
Kim_003	Kim_005	2	1	1	0	0	0.039	0
Kim_003	Kim_007	2	1	1	0	0	0.051	0
Kim_003	Kim_008	2	1	1	0.042	0	0.14	0.042
Kim_003	Kim_009	2	4	1	0	0	0.102	0
Kim_003	Kim_010	2	1	1	0.032	0	0.133	0.032
Kim_003	Kim_011	2	1	1	0.041	0	0.174	0.041
Kim_003	Kim_012	2	1	1	0	0	0.082	0
Kim_003	Kim_013	2	2	1	0	0	0.103	0
Kim_003	Kim_014	2	1	1	0	0	0.051	0
Kim_003	Kim_015	2	1	1	0.006	0	0.095	0.006
Kim_003	Kim_016	2	2	2	0.058	0	0.093	0.029
Kim_003	Kim_017	2	1	1	0	0	0.042	0
Kim_003	Kim_018	2	1	1	0.019	0	0.103	0.019
Kim_003	Kim_019	2	2	1	0	0	0.05	0
Kim_003	Kim_020	2	2	1	0	0	0.09	0
Kim_003	Kim_021	2	1	1	0	0	0.048	0
Kim_003	Kim_022	2	1	1	0	0	0.066	0
Kim_003	Kim_023	2	3	1	0	0	0.063	0
Kim_003	Kim_024	2	1	1	0.014	0	0.154	0.014
Kim_003	Kim_025	2	2	1	0	0	0.062	0
Kim_003	Kim_026	2	1	1	0	0	0.059	0
Kim_003	Kim_027	2	1	1	0	0	0.082	0
Kim_003	Kim_028	2	2	1	0	0	0.06	0
Kim_003	Kim_029	2	1	1	0	0	0.055	0
Kim_003	Kim_030	2	1	1	0	0	0.081	0
Kim_003	Kim_031	2	3	1	0	0	0.09	0
Kim_003	Kim_032	2	1	1	0	0	0.046	0
Kim_003	Kim_033	2	2	1	0	0	0.084	0
Kim_003	Kim_042	2	2	1	0	0	0.055	0
Kim_003	Kim_055	2	1	1	0	0	0.046	0
Kim_003	Kim_056	2	1	1	0.036	0	0.127	0.036
Kim_003	Kim_057	2	2	1	0	0	0.111	0
Kim_003	Kim_058	2	1	1	0	0	0.069	0
Kim_003	Kim_062	2	1	1	0.023	0	0.142	0.023
Kim_003	Kim_063	2	2	1	0	0	0.08	0
Kim_003	Kim_066	2	1	1	0	0	0.074	0
Kim_003	Kim_067	2	1	1	0.039	0	0.155	0.039
Kim_003	Kim_068	2	1	1	0	0	0.083	0
Kim_003	Kim_069	2	1	1	0	0	0.044	0
Kim_003	Kim_070	2	2	1	0	0	0.079	0
Kim_003	Kim_071	2	2	1	0	0	0.077	0
Kim_003	Kim_072	2	2	1	0	0	0.055	0
Kim_003	Kim_073	2	1	1	0.042	0	0.146	0.042
Kim_003	NI_003	2	1	1	0	0	0.063	0
Kim_003	NI_011	2	1	1	0	0	0.099	0
Kim_003	NI_012	2	3	1	0	0	0.073	0
Kim_003	NI_015	2	1	1	0	0	0.081	0
Kim_003	NI_025	2	1	1	0	0	0.107	0
Kim_003	NI_026	2	2	2	0.032	0	0.075	0.016
Kim_003	NI_027	2	1	1	0	0	0.051	0
Kim_003	NI_032	2	1	1	0	0	0.047	0
Kim_003	NI_033	2	1	1	0	0	0.104	0
Kim_003	NI_034	2	1	1	0	0	0.058	0
Kim_003	NI_035	2	1	1	0	0	0.064	0
Kim_003	NI_036	2	4	1	0	0	0.055	0
Kim_003	NI_037	2	1	1	0	0	0.052	0
Kim_003	NI_038	2	1	1	0	0	0.1	0
Kim_003	NI_039	2	1	1	0	0	0.056	0
Kim_003	NI_040	2	2	1	0	0	0.073	0
Kim_003	NI_041	2	1	1	0	0	0.1	0
Kim_003	NI_042	2	4	1	0	0	0.07	0
Kim_003	NI_043	2	2	2	0.032	0	0.092	0.016
Kim_003	NI_044	2	2	1	0	0	0.095	0
Kim_003	NI_045	2	1	1	0	0	0.061	0
Kim_003	NI_048	2	1	1	0.031	0	0.117	0.031
Kim_003	NI_050	2	3	1	0	0	0.069	0
Kim_003	NI_051	2	2	1	0	0	0.089	0
Kim_003	NI_052	2	2	1	0	0	0.065	0
Kim_003	NI_053	2	2	1	0	0	0.096	0
Kim_003	NI_056	2	1	1	0	0	0.043	0
Kim_003	NI_057	2	2	1	0	0	0.116	0
Kim_003	NI_058	2	2	1	0	0	0.054	0
Kim_003	NI_059	2	1	1	0	0	0.044	0
Kim_003	NI_060	2	2	2	0.07	0	0.11	0.035
Kim_003	NI_061	2	1	1	0	0	0.061	0
Kim_003	NI_062	2	2	2	0.128	0.004	0.146	0.064
Kim_003	NI_064	2	2	1	0	0	0.07	0
Kim_003	NI_065	2	1	1	0	0	0.042	0
Kim_003	NI_066	2	2	2	0.038	0	0.082	0.019
Kim_003	NI_067	2	1	1	0.012	0	0.133	0.012
Kim_003	SCPv_0787	2	2	1	0	0	0.088	0
Kim_003	SCPv_0788	2	3	1	0	0	0.111	0
Kim_003	SCPv_0789	2	1	1	0	0	0.063	0
Kim_003	SCPv_0790	2	2	1	0	0	0.061	0
Kim_003	SCPv_0793	2	1	1	0	0	0.09	0
Kim_003	SCPv_0794	2	2	1	0	0	0.054	0
Kim_003	SCPv_0795	2	2	1	0	0	0.082	0
Kim_003	SCPv_0796	2	3	1	0	0	0.072	0
Kim_003	SCPv_0797	2	1	1	0	0	0.075	0
Kim_003	SCPv_0798	2	3	2	0.002	0	0.095	0.001
Kim_003	SCPv_0799	2	4	1	0	0	0.109	0
Kim_003	SCPv_0800	2	1	1	0	0	0.082	0
Kim_003	SCPv_0801	2	4	1	0	0	0.115	0
Kim_003	SCPv_0802	2	2	2	0.008	0	0.068	0.004
Kim_003	SCPv_0803	2	1	1	0	0	0.054	0
Kim_003	SCPv_0804	2	1	1	0	0	0.083	0
Kim_003	SCPv_0806	2	2	1	0	0	0.062	0
Kim_003	SCPv_0807	2	2	1	0	0	0.045	0
Kim_003	SCPv_0809	2	1	1	0.017	0	0.121	0.017
Kim_003	SCPv_0810	2	1	1	0	0	0.063	0
Kim_003	SCPv_0811	2	1	1	0	0	0.069	0
Kim_003	SCPv_0813	2	1	1	0	0	0.09	0
Kim_003	SCPv_0822	2	1	1	0	0	0.054	0
Kim_003	SCPv_0824	2	1	1	0	0	0.075	0
Kim_003	SCPv_0825	2	1	1	0	0	0.067	0
Kim_003	SCPv_0826	2	3	1	0	0	0.082	0
Kim_003	SCPv_0828	2	2	1	0	0	0.064	0
Kim_003	SCPv_0831	2	2	1	0	0	0.078	0
Kim_003	SCPv_0832	2	1	1	0	0	0.045	0
Kim_003	SCPv_0833	2	3	2	0.09	0	0.139	0.045
Kim_003	SCPv_0834	2	5	1	0	0	0.075	0
Kim_003	SCPv_0835	2	2	1	0	0	0.069	0
Kim_003	SCPv_0836	2	1	1	0	0	0.093	0
Kim_003	SCPv_0837	2	1	1	0	0	0.071	0
Kim_003	SCPv_0838	2	4	2	0.076	0	0.145	0.038
Kim_003	SCPv_0839	2	1	1	0.052	0	0.168	0.052
Kim_003	SCPv_0843	2	1	1	0.005	0	0.109	0.005
Kim_003	SCPv_0844	2	2	1	0	0	0.086	0
Kim_003	SCPv_0845	2	1	1	0	0	0.057	0
Kim_003	SCPv_0846	2	3	1	0	0	0.126	0
Kim_003	SCPv_0847	2	3	1	0	0	0.076	0
Kim_003	SCPv_0848	2	1	1	0	0	0.06	0
Kim_003	SCPv_0849	2	2	1	0	0	0.095	0
Kim_003	SCPv_0850	2	2	1	0.007	0	0.102	0.0035
Kim_003	SCPv_0851	2	1	1	0	0	0.047	0
Kim_003	SCPv_0852	2	2	2	0.014	0	0.083	0.007
Kim_003	SCPv_0853	2	2	2	0.086	0	0.13	0.043
Kim_003	SCPv_0854	2	2	2	0.02	0	0.085	0.01
Kim_003	SCPv_0855	2	3	1	0	0	0.102	0
Kim_003	SCPv_0856	2	2	1	0	0	0.068	0
Kim_003	SCPv_1143	2	1	1	0.093	0.006	0.217	0.093
Kim_003	SCPv_1144	2	1	1	0	0	0.082	0
Kim_003	SCPv_1145	2	1	1	0	0	0.047	0
Kim_003	SCPv_1146	2	1	1	0	0	0.047	0
Kim_003	SCPv_1147	2	1	1	0	0	0.045	0
Kim_003	SCPv_1148	2	1	1	0	0	0.048	0
Kim_003	SCPv_1149	2	1	1	0.07	0	0.186	0.07
Kim_003	SCPv_1150	2	1	1	0	0	0.048	0
Kim_003	SCPv_1151	2	1	1	0	0	0.083	0
Kim_003	SCPv_1152	2	1	1	0.07	0	0.186	0.07
Kim_003	SCPv_1153	2	1	1	0	0	0.054	0
Kim_003	SCPv_1154	2	2	1	0	0	0.058	0
Kim_003	SCPv_1155	2	1	1	0	0	0.048	0
Kim_003	SCPv_1156	2	1	1	0	0	0.076	0
Kim_003	SCPv_1157	2	1	1	0	0	0.041	0
Kim_003	SCPv_1158	2	1	1	0.041	0	0.164	0.041
Kim_003	SCPv_1159	2	1	1	0	0	0.068	0
Kim_003	SCPv_1160	2	1	1	0	0	0.054	0
Kim_003	SCPv_1161	2	1	1	0	0	0.058	0
Kim_003	SCPv_1162	2	1	1	0	0	0.058	0
Kim_003	SCPv_1164	2	1	1	0	0	0.065	0
Kim_003	SCPv_1165	2	1	1	0	0	0.054	0
Kim_003	SCPv_1166	2	2	1	0	0	0.065	0
Kim_003	SCPv_1167	2	1	1	0	0	0.068	0
Kim_003	SCPv_1168	2	1	1	0	0	0.058	0
Kim_003	SCPv_1169	2	1	1	0	0	0.058	0
Kim_003	SCPv_1170	2	1	1	0	0	0.058	0
Kim_003	SCPv_1171	2	1	1	0	0	0.06	0
Kim_003	SCPv_1172	2	1	1	0	0	0.054	0
Kim_003	SCPv_1174	2	1	1	0	0	0.058	0
Kim_003	SCPv_1175	2	1	1	0	0	0.078	0
Kim_003	SCPv_1176	2	1	1	0	0	0.041	0
Kim_003	SCPv_1178	2	1	1	0	0	0.046	0
Kim_003	SCPv_1179	2	1	1	0	0	0.059	0
Kim_003	SCPv_1180	2	1	1	0	0	0.054	0
Kim_003	SCPv_1181	2	1	1	0	0	0.065	0
Kim_003	SCPv_1182	2	1	1	0	0	0.058	0
Kim_003	SCPv_1183	2	1	1	0	0	0.057	0
Kim_003	SCPv_1184	2	1	1	0	0	0.054	0
Kim_003	SCPv_1185	2	1	1	0	0	0.054	0
Kim_003	SCPv_1189	2	1	1	0.009	0	0.125	0.009
Kim_003	SCPv_1190	2	1	1	0	0	0.065	0
Kim_003	SCPv_1192	2	1	1	0	0	0.058	0
Kim_004	Kim_005	1	1	1	0	0	0.123	0
Kim_004	Kim_007	1	1	1	0	0	0.059	0
Kim_004	Kim_008	1	1	1	0	0	0.071	0
Kim_004	Kim_009	1	4	1	0	0	0.126	0
Kim_004	Kim_010	1	1	1	0	0	0.094	0
Kim_004	Kim_011	1	1	1	0	0	0.092	0
Kim_004	Kim_012	1	1	1	0	0	0.076	0
Kim_004	Kim_013	1	2	1	0	0	0.127	0
Kim_004	Kim_014	1	1	1	0	0	0.049	0
Kim_004	Kim_015	1	1	1	0.005	0	0.087	0.005
Kim_004	Kim_016	1	2	1	0	0	0.09	0
Kim_004	Kim_017	1	1	1	0	0	0.032	0
Kim_004	Kim_018	1	1	1	0.004	0	0.108	0.004
Kim_004	Kim_019	1	2	1	0	0	0.108	0
Kim_004	Kim_020	1	2	1	0	0	0.073	0
Kim_004	Kim_021	1	1	1	0.046	0	0.159	0.046
Kim_004	Kim_022	1	1	1	0	0	0.048	0
Kim_004	Kim_023	1	3	1	0	0	0.094	0
Kim_004	Kim_024	1	1	1	0	0	0.048	0
Kim_004	Kim_025	1	2	1	0	0	0.109	0
Kim_004	Kim_026	1	1	1	0	0	0.037	0
Kim_004	Kim_027	1	1	1	0.037	0	0.176	0.037
Kim_004	Kim_028	1	2	1	0	0	0.055	0
Kim_004	Kim_029	1	1	1	0.031	0	0.141	0.031
Kim_004	Kim_030	1	1	1	0	0	0.069	0
Kim_004	Kim_031	1	3	1	0	0	0.079	0
Kim_004	Kim_032	1	1	1	0.013	0	0.13	0.013
Kim_004	Kim_033	1	2	1	0	0	0.122	0
Kim_004	Kim_042	1	2	1	0.001	0	0.101	0.001
Kim_004	Kim_055	1	1	1	0.013	0	0.13	0.013
Kim_004	Kim_056	1	1	1	0.258	0.133	0.395	0.258
Kim_004	Kim_057	1	2	1	0	0	0.086	0
Kim_004	Kim_058	1	1	1	0.051	0	0.176	0.051
Kim_004	Kim_062	1	1	1	0.049	0	0.169	0.049
Kim_004	Kim_063	1	2	1	0	0	0.038	0
Kim_004	Kim_066	1	1	1	0.023	0	0.148	0.023
Kim_004	Kim_067	1	1	1	0	0	0.1	0
Kim_004	Kim_068	1	1	1	0.007	0	0.127	0.007
Kim_004	Kim_069	1	1	1	0	0	0.084	0
Kim_004	Kim_070	1	2	1	0.005	0	0.139	0.005
Kim_004	Kim_071	1	2	1	0	0	0.063	0
Kim_004	Kim_072	1	2	1	0	0	0.051	0
Kim_004	Kim_073	1	1	1	0	0	0.052	0
Kim_004	NI_003	1	1	1	0	0	0.073	0
Kim_004	NI_011	1	1	1	0.006	0	0.099	0.006
Kim_004	NI_012	1	3	1	0	0	0.052	0
Kim_004	NI_015	1	1	1	0	0	0.101	0
Kim_004	NI_025	1	1	1	0.078	0.007	0.188	0.078
Kim_004	NI_026	1	2	1	0.025	0	0.135	0.025
Kim_004	NI_027	1	1	1	0	0	0.093	0
Kim_004	NI_032	1	1	1	0.045	0	0.158	0.045
Kim_004	NI_033	1	1	1	0	0	0.087	0
Kim_004	NI_034	1	1	1	0.004	0	0.112	0.004
Kim_004	NI_035	1	1	1	0	0	0.044	0
Kim_004	NI_036	1	4	1	0.229	0.089	0.385	0.229
Kim_004	NI_037	1	1	1	0	0	0.087	0
Kim_004	NI_038	1	1	1	0.028	0	0.131	0.028
Kim_004	NI_039	1	1	1	0	0	0.08	0
Kim_004	NI_040	1	2	1	0	0	0.073	0
Kim_004	NI_041	1	1	1	0.028	0	0.131	0.028
Kim_004	NI_042	1	4	1	0.041	0	0.175	0.041
Kim_004	NI_043	1	2	1	0.137	0.041	0.261	0.137
Kim_004	NI_044	1	2	1	0.008	0	0.14	0.008
Kim_004	NI_045	1	1	1	0	0	0.057	0
Kim_004	NI_048	1	1	1	0	0	0.107	0
Kim_004	NI_050	1	3	1	0	0	0.07	0
Kim_004	NI_051	1	2	1	0	0	0.069	0
Kim_004	NI_052	1	2	1	0	0	0.095	0
Kim_004	NI_053	1	2	1	0	0	0.072	0
Kim_004	NI_056	1	1	1	0.065	0	0.185	0.065
Kim_004	NI_057	1	2	1	0	0	0.114	0
Kim_004	NI_058	1	2	1	0.046	0	0.168	0.046
Kim_004	NI_059	1	1	1	0	0	0.075	0
Kim_004	NI_060	1	2	1	0.035	0	0.173	0.035
Kim_004	NI_061	1	1	1	0.018	0	0.106	0.018
Kim_004	NI_062	1	2	1	0	0	0.044	0
Kim_004	NI_064	1	2	1	0	0	0.054	0
Kim_004	NI_065	1	1	1	0	0	0.032	0
Kim_004	NI_066	1	2	1	0	0	0.072	0
Kim_004	NI_067	1	1	1	0.066	0	0.193	0.066
Kim_004	SCPv_0787	1	2	1	0	0	0.04	0
Kim_004	SCPv_0788	1	3	1	0	0	0.079	0
Kim_004	SCPv_0789	1	1	1	0	0	0.078	0
Kim_004	SCPv_0790	1	2	1	0	0	0.061	0
Kim_004	SCPv_0793	1	1	1	0	0	0.045	0
Kim_004	SCPv_0794	1	2	1	0	0	0.08	0
Kim_004	SCPv_0795	1	2	1	0	0	0.042	0
Kim_004	SCPv_0796	1	3	1	0	0	0.05	0
Kim_004	SCPv_0797	1	1	1	0	0	0.074	0
Kim_004	SCPv_0798	1	3	1	0	0	0.087	0
Kim_004	SCPv_0799	1	4	1	0	0	0.071	0
Kim_004	SCPv_0800	1	1	1	0	0	0.054	0
Kim_004	SCPv_0801	1	4	1	0	0	0.084	0
Kim_004	SCPv_0802	1	2	1	0	0	0.05	0
Kim_004	SCPv_0803	1	1	1	0	0	0.081	0
Kim_004	SCPv_0804	1	1	1	0	0	0.083	0
Kim_004	SCPv_0806	1	2	1	0	0	0.062	0
Kim_004	SCPv_0807	1	2	1	0	0	0.054	0
Kim_004	SCPv_0809	1	1	1	0	0	0.071	0
Kim_004	SCPv_0810	1	1	1	0	0	0.103	0
Kim_004	SCPv_0811	1	1	1	0.071	0	0.193	0.071
Kim_004	SCPv_0813	1	1	1	0	0	0.04	0
Kim_004	SCPv_0822	1	1	1	0	0	0.063	0
Kim_004	SCPv_0824	1	1	1	0	0	0.054	0
Kim_004	SCPv_0825	1	1	1	0.059	0	0.189	0.059
Kim_004	SCPv_0826	1	3	1	0.042	0	0.183	0.042
Kim_004	SCPv_0828	1	2	1	0	0	0.068	0
Kim_004	SCPv_0831	1	2	1	0	0	0.08	0
Kim_004	SCPv_0832	1	1	1	0.059	0	0.166	0.059
Kim_004	SCPv_0833	1	3	1	0	0	0.07	0
Kim_004	SCPv_0834	1	5	1	0	0	0.065	0
Kim_004	SCPv_0835	1	2	1	0.02	0	0.113	0.02
Kim_004	SCPv_0836	1	1	1	0	0	0.04	0
Kim_004	SCPv_0837	1	1	1	0	0	0.056	0
Kim_004	SCPv_0838	1	4	1	0	0	0.139	0
Kim_004	SCPv_0839	1	1	1	0.022	0	0.136	0.022
Kim_004	SCPv_0843	1	1	1	0	0	0.057	0
Kim_004	SCPv_0844	1	2	1	0.01	0	0.124	0.01
Kim_004	SCPv_0845	1	1	1	0	0	0.05	0
Kim_004	SCPv_0846	1	3	1	0	0	0.1	0
Kim_004	SCPv_0847	1	3	1	0	0	0.101	0
Kim_004	SCPv_0848	1	1	1	0	0	0.057	0
Kim_004	SCPv_0849	1	2	1	0.013	0	0.158	0.013
Kim_004	SCPv_0850	1	2	1	0	0	0.068	0
Kim_004	SCPv_0851	1	1	1	0.015	0	0.15	0.015
Kim_004	SCPv_0852	1	2	1	0.05	0	0.179	0.05
Kim_004	SCPv_0853	1	2	1	0	0	0.109	0
Kim_004	SCPv_0854	1	2	1	0	0	0.094	0
Kim_004	SCPv_0855	1	3	1	0	0	0.068	0
Kim_004	SCPv_0856	1	2	1	0	0	0.036	0
Kim_004	SCPv_1143	1	1	1	0	0	0.064	0
Kim_004	SCPv_1144	1	1	1	0.008	0	0.107	0.008
Kim_004	SCPv_1145	1	1	1	0	0	0.036	0
Kim_004	SCPv_1146	1	1	1	0	0	0.036	0
Kim_004	SCPv_1147	1	1	1	0	0	0.054	0
Kim_004	SCPv_1148	1	1	1	0	0	0.077	0
Kim_004	SCPv_1149	1	1	1	0.001	0	0.112	0.001
Kim_004	SCPv_1150	1	1	1	0	0	0.077	0
Kim_004	SCPv_1151	1	1	1	0.008	0	0.108	0.008
Kim_004	SCPv_1152	1	1	1	0.001	0	0.112	0.001
Kim_004	SCPv_1153	1	1	1	0	0	0.069	0
Kim_004	SCPv_1154	1	2	1	0	0	0.053	0
Kim_004	SCPv_1155	1	1	1	0	0	0.037	0
Kim_004	SCPv_1156	1	1	1	0	0	0.063	0
Kim_004	SCPv_1157	1	1	1	0	0	0.042	0
Kim_004	SCPv_1158	1	1	1	0	0	0.071	0
Kim_004	SCPv_1159	1	1	1	0	0	0.082	0
Kim_004	SCPv_1160	1	1	1	0	0	0.069	0
Kim_004	SCPv_1161	1	1	1	0	0	0.06	0
Kim_004	SCPv_1162	1	1	1	0	0	0.058	0
Kim_004	SCPv_1164	1	1	1	0.039	0	0.158	0.039
Kim_004	SCPv_1165	1	1	1	0	0	0.069	0
Kim_004	SCPv_1166	1	2	1	0	0	0.073	0
Kim_004	SCPv_1167	1	1	1	0	0	0.062	0
Kim_004	SCPv_1168	1	1	1	0	0	0.06	0
Kim_004	SCPv_1169	1	1	1	0	0	0.06	0
Kim_004	SCPv_1170	1	1	1	0	0	0.06	0
Kim_004	SCPv_1171	1	1	1	0	0	0.065	0
Kim_004	SCPv_1172	1	1	1	0	0	0.069	0
Kim_004	SCPv_1174	1	1	1	0	0	0.06	0
Kim_004	SCPv_1175	1	1	1	0	0	0.077	0
Kim_004	SCPv_1176	1	1	1	0	0	0.042	0
Kim_004	SCPv_1178	1	1	1	0.005	0	0.094	0.005
Kim_004	SCPv_1179	1	1	1	0	0	0.061	0
Kim_004	SCPv_1180	1	1	1	0	0	0.069	0
Kim_004	SCPv_1181	1	1	1	0.039	0	0.158	0.039
Kim_004	SCPv_1182	1	1	1	0	0	0.06	0
Kim_004	SCPv_1183	1	1	1	0	0	0.098	0
Kim_004	SCPv_1184	1	1	1	0	0	0.069	0
Kim_004	SCPv_1185	1	1	1	0	0	0.069	0
Kim_004	SCPv_1189	1	1	1	0	0	0.066	0
Kim_004	SCPv_1190	1	1	1	0.039	0	0.158	0.039
Kim_004	SCPv_1192	1	1	1	0	0	0.102	0
Kim_005	Kim_007	1	1	1	0.071	0	0.194	0.071
Kim_005	Kim_008	1	1	1	0	0	0.036	0
Kim_005	Kim_009	1	4	1	0.163	0.013	0.339	0.163
Kim_005	Kim_010	1	1	1	0.015	0	0.125	0.015
Kim_005	Kim_011	1	1	1	0	0	0.059	0
Kim_005	Kim_012	1	1	1	0.01	0	0.121	0.01
Kim_005	Kim_013	1	2	1	0	0	0.069	0
Kim_005	Kim_014	1	1	1	0.02	0	0.103	0.02
Kim_005	Kim_015	1	1	1	0	0	0.095	0
Kim_005	Kim_016	1	2	1	0	0	0.106	0
Kim_005	Kim_017	1	1	1	0	0	0.058	0
Kim_005	Kim_018	1	1	1	0	0	0.09	0
Kim_005	Kim_019	1	2	1	0.039	0	0.161	0.039
Kim_005	Kim_020	1	2	1	0.024	0	0.15	0.024
Kim_005	Kim_021	1	1	1	0	0	0.062	0
Kim_005	Kim_022	1	1	1	0	0	0.114	0
Kim_005	Kim_023	1	3	1	0	0	0.138	0
Kim_005	Kim_024	1	1	1	0.025	0	0.128	0.025
Kim_005	Kim_025	1	2	1	0	0	0.069	0
Kim_005	Kim_026	1	1	1	0	0	0.078	0
Kim_005	Kim_027	1	1	1	0.005	0	0.131	0.005
Kim_005	Kim_028	1	2	1	0	0	0.121	0
Kim_005	Kim_029	1	1	1	0	0	0.063	0
Kim_005	Kim_030	1	1	1	0	0	0.097	0
Kim_005	Kim_031	1	3	1	0.017	0	0.158	0.017
Kim_005	Kim_032	1	1	1	0.058	0	0.18	0.058
Kim_005	Kim_033	1	2	1	0	0	0.049	0
Kim_005	Kim_042	1	2	1	0.013	0	0.118	0.013
Kim_005	Kim_055	1	1	1	0.058	0	0.18	0.058
Kim_005	Kim_056	1	1	1	0	0	0.068	0
Kim_005	Kim_057	1	2	1	0	0	0.091	0
Kim_005	Kim_058	1	1	1	0	0	0.045	0
Kim_005	Kim_062	1	1	1	0.053	0	0.169	0.053
Kim_005	Kim_063	1	2	1	0	0	0.059	0
Kim_005	Kim_066	1	1	1	0	0	0.106	0
Kim_005	Kim_067	1	1	1	0	0	0.055	0
Kim_005	Kim_068	1	1	1	0	0	0.064	0
Kim_005	Kim_069	1	1	1	0	0	0.085	0
Kim_005	Kim_070	1	2	1	0	0	0.067	0
Kim_005	Kim_071	1	2	1	0	0	0.101	0
Kim_005	Kim_072	1	2	1	0	0	0.052	0
Kim_005	Kim_073	1	1	1	0	0	0.083	0
Kim_005	NI_003	1	1	1	0	0	0.095	0
Kim_005	NI_011	1	1	1	0	0	0.039	0
Kim_005	NI_012	1	3	1	0	0	0.104	0
Kim_005	NI_015	1	1	1	0.068	0	0.186	0.068
Kim_005	NI_025	1	1	1	0	0	0.087	0
Kim_005	NI_026	1	2	1	0.078	0	0.219	0.078
Kim_005	NI_027	1	1	1	0.041	0	0.159	0.041
Kim_005	NI_032	1	1	1	0	0	0.062	0
Kim_005	NI_033	1	1	1	0.052	0	0.172	0.052
Kim_005	NI_034	1	1	1	0	0	0.045	0
Kim_005	NI_035	1	1	1	0	0	0.083	0
Kim_005	NI_036	1	4	1	0	0	0.142	0
Kim_005	NI_037	1	1	1	0	0	0.092	0
Kim_005	NI_038	1	1	1	0	0	0.066	0
Kim_005	NI_039	1	1	1	0.027	0	0.138	0.027
Kim_005	NI_040	1	2	1	0	0	0.063	0
Kim_005	NI_041	1	1	1	0	0	0.066	0
Kim_005	NI_042	1	4	1	0	0	0.09	0
Kim_005	NI_043	1	2	1	0	0	0.071	0
Kim_005	NI_044	1	2	1	0	0	0.082	0
Kim_005	NI_045	1	1	1	0	0	0.057	0
Kim_005	NI_048	1	1	1	0.004	0	0.099	0.004
Kim_005	NI_050	1	3	1	0.041	0	0.157	0.041
Kim_005	NI_051	1	2	1	0.119	0	0.268	0.119
Kim_005	NI_052	1	2	1	0.104	0	0.255	0.104
Kim_005	NI_053	1	2	1	0.153	0.028	0.301	0.153
Kim_005	NI_056	1	1	1	0	0	0.061	0
Kim_005	NI_057	1	2	1	0.02	0	0.143	0.02
Kim_005	NI_058	1	2	1	0	0	0.079	0
Kim_005	NI_059	1	1	1	0.034	0	0.137	0.034
Kim_005	NI_060	1	2	1	0	0	0.072	0
Kim_005	NI_061	1	1	1	0	0	0.044	0
Kim_005	NI_062	1	2	1	0	0	0.101	0
Kim_005	NI_064	1	2	1	0	0	0.051	0
Kim_005	NI_065	1	1	1	0	0	0.058	0
Kim_005	NI_066	1	2	1	0.028	0	0.15	0.028
Kim_005	NI_067	1	1	1	0.004	0	0.118	0.004
Kim_005	SCPv_0787	1	2	1	0.042	0	0.145	0.042
Kim_005	SCPv_0788	1	3	1	0	0	0.063	0
Kim_005	SCPv_0789	1	1	1	0.007	0	0.126	0.007
Kim_005	SCPv_0790	1	2	1	0	0	0.067	0
Kim_005	SCPv_0793	1	1	1	0	0	0.058	0
Kim_005	SCPv_0794	1	2	1	0	0	0.063	0
Kim_005	SCPv_0795	1	2	1	0	0	0.069	0
Kim_005	SCPv_0796	1	3	1	0	0	0.069	0
Kim_005	SCPv_0797	1	1	1	0.012	0	0.103	0.012
Kim_005	SCPv_0798	1	3	1	0	0	0.073	0
Kim_005	SCPv_0799	1	4	1	0	0	0.069	0
Kim_005	SCPv_0800	1	1	1	0	0	0.076	0
Kim_005	SCPv_0801	1	4	1	0	0	0.088	0
Kim_005	SCPv_0802	1	2	1	0	0	0.068	0
Kim_005	SCPv_0803	1	1	1	0	0	0.069	0
Kim_005	SCPv_0804	1	1	1	0	0	0.054	0
Kim_005	SCPv_0806	1	2	1	0.001	0	0.057	0.001
Kim_005	SCPv_0807	1	2	1	0	0	0.087	0
Kim_005	SCPv_0809	1	1	1	0.069	0	0.183	0.069
Kim_005	SCPv_0810	1	1	1	0	0	0.073	0
Kim_005	SCPv_0811	1	1	1	0.004	0	0.129	0.004
Kim_005	SCPv_0813	1	1	1	0.043	0	0.146	0.043
Kim_005	SCPv_0822	1	1	1	0.022	0	0.119	0.022
Kim_005	SCPv_0824	1	1	1	0	0	0.055	0
Kim_005	SCPv_0825	1	1	1	0.073	0	0.19	0.073
Kim_005	SCPv_0826	1	3	1	0.083	0	0.229	0.083
Kim_005	SCPv_0828	1	2	1	0	0	0.071	0
Kim_005	SCPv_0831	1	2	1	0	0	0.074	0
Kim_005	SCPv_0832	1	1	1	0.001	0	0.12	0.001
Kim_005	SCPv_0833	1	3	1	0	0	0.105	0
Kim_005	SCPv_0834	1	5	1	0	0	0.11	0
Kim_005	SCPv_0835	1	2	1	0.024	0	0.148	0.024
Kim_005	SCPv_0836	1	1	1	0.042	0	0.145	0.042
Kim_005	SCPv_0837	1	1	1	0.011	0	0.101	0.011
Kim_005	SCPv_0838	1	4	1	0	0	0.118	0
Kim_005	SCPv_0839	1	1	1	0	0	0.055	0
Kim_005	SCPv_0843	1	1	1	0.016	0	0.087	0.016
Kim_005	SCPv_0844	1	2	1	0	0	0.047	0
Kim_005	SCPv_0845	1	1	1	0	0	0.098	0
Kim_005	SCPv_0846	1	3	1	0	0	0.111	0
Kim_005	SCPv_0847	1	3	1	0.137	0.01	0.292	0.137
Kim_005	SCPv_0848	1	1	1	0	0	0.051	0
Kim_005	SCPv_0849	1	2	1	0.042	0	0.137	0.042
Kim_005	SCPv_0850	1	2	1	0	0	0.083	0
Kim_005	SCPv_0851	1	1	1	0.044	0	0.151	0.044
Kim_005	SCPv_0852	1	2	1	0	0	0.067	0
Kim_005	SCPv_0853	1	2	1	0	0	0.102	0
Kim_005	SCPv_0854	1	2	1	0	0	0.094	0
Kim_005	SCPv_0855	1	3	1	0	0	0.079	0
Kim_005	SCPv_0856	1	2	1	0	0	0.04	0
Kim_005	SCPv_1143	1	1	1	0.062	0	0.195	0.062
Kim_005	SCPv_1144	1	1	1	0	0	0.066	0
Kim_005	SCPv_1145	1	1	1	0	0	0.047	0
Kim_005	SCPv_1146	1	1	1	0	0	0.047	0
Kim_005	SCPv_1147	1	1	1	0	0	0.052	0
Kim_005	SCPv_1148	1	1	1	0.001	0	0.093	0.001
Kim_005	SCPv_1149	1	1	1	0	0	0.054	0
Kim_005	SCPv_1150	1	1	1	0.001	0	0.093	0.001
Kim_005	SCPv_1151	1	1	1	0	0	0.067	0
Kim_005	SCPv_1152	1	1	1	0	0	0.054	0
Kim_005	SCPv_1153	1	1	1	0	0	0.084	0
Kim_005	SCPv_1154	1	2	1	0	0	0.041	0
Kim_005	SCPv_1155	1	1	1	0	0	0.049	0
Kim_005	SCPv_1156	1	1	1	0	0	0.056	0
Kim_005	SCPv_1157	1	1	1	0	0	0.076	0
Kim_005	SCPv_1158	1	1	1	0	0	0.088	0
Kim_005	SCPv_1159	1	1	1	0	0	0.054	0
Kim_005	SCPv_1160	1	1	1	0	0	0.084	0
Kim_005	SCPv_1161	1	1	1	0	0	0.046	0
Kim_005	SCPv_1162	1	1	1	0	0	0.046	0
Kim_005	SCPv_1164	1	1	1	0	0	0.057	0
Kim_005	SCPv_1165	1	1	1	0.026	0	0.129	0.026
Kim_005	SCPv_1166	1	2	1	0	0	0.062	0
Kim_005	SCPv_1167	1	1	1	0	0	0.084	0
Kim_005	SCPv_1168	1	1	1	0	0	0.046	0
Kim_005	SCPv_1169	1	1	1	0	0	0.046	0
Kim_005	SCPv_1170	1	1	1	0	0	0.046	0
Kim_005	SCPv_1171	1	1	1	0	0	0.05	0
Kim_005	SCPv_1172	1	1	1	0	0	0.084	0
Kim_005	SCPv_1174	1	1	1	0	0	0.046	0
Kim_005	SCPv_1175	1	1	1	0	0	0.052	0
Kim_005	SCPv_1176	1	1	1	0	0	0.076	0
Kim_005	SCPv_1178	1	1	1	0	0	0.059	0
Kim_005	SCPv_1179	1	1	1	0	0	0.048	0
Kim_005	SCPv_1180	1	1	1	0.026	0	0.129	0.026
Kim_005	SCPv_1181	1	1	1	0	0	0.057	0
Kim_005	SCPv_1182	1	1	1	0	0	0.046	0
Kim_005	SCPv_1183	1	1	1	0	0	0.046	0
Kim_005	SCPv_1184	1	1	1	0.026	0	0.129	0.026
Kim_005	SCPv_1185	1	1	1	0	0	0.084	0
Kim_005	SCPv_1189	1	1	1	0	0	0.092	0
Kim_005	SCPv_1190	1	1	1	0	0	0.057	0
Kim_005	SCPv_1192	1	1	1	0	0	0.047	0
Kim_007	Kim_008	1	1	1	0.072	0.003	0.183	0.072
Kim_007	Kim_009	1	4	1	0	0	0.115	0
Kim_007	Kim_010	1	1	1	0.047	0	0.151	0.047
Kim_007	Kim_011	1	1	1	0	0	0.078	0
Kim_007	Kim_012	1	1	1	0	0	0.052	0
Kim_007	Kim_013	1	2	1	0.005	0	0.134	0.005
Kim_007	Kim_014	1	1	1	0	0	0.067	0
Kim_007	Kim_015	1	1	1	0	0	0.091	0
Kim_007	Kim_016	1	2	1	0	0	0.064	0
Kim_007	Kim_017	1	1	1	0	0	0.093	0
Kim_007	Kim_018	1	1	1	0	0	0.079	0
Kim_007	Kim_019	1	2	1	0.068	0	0.191	0.068
Kim_007	Kim_020	1	2	1	0	0	0.07	0
Kim_007	Kim_021	1	1	1	0	0	0.089	0
Kim_007	Kim_022	1	1	1	0	0	0.073	0
Kim_007	Kim_023	1	3	1	0	0	0.119	0
Kim_007	Kim_024	1	1	1	0.024	0	0.137	0.024
Kim_007	Kim_025	1	2	1	0	0	0.064	0
Kim_007	Kim_026	1	1	1	0.017	0	0.147	0.017
Kim_007	Kim_027	1	1	1	0	0	0.081	0
Kim_007	Kim_028	1	2	1	0.042	0	0.15	0.042
Kim_007	Kim_029	1	1	1	0	0	0.062	0
Kim_007	Kim_030	1	1	1	0.002	0	0.118	0.002
Kim_007	Kim_031	1	3	1	0	0	0.163	0
Kim_007	Kim_032	1	1	1	0.014	0	0.136	0.014
Kim_007	Kim_033	1	2	1	0	0	0.07	0
Kim_007	Kim_042	1	2	1	0	0	0.103	0
Kim_007	Kim_055	1	1	1	0.014	0	0.136	0.014
Kim_007	Kim_056	1	1	1	0	0	0.071	0
Kim_007	Kim_057	1	2	1	0	0	0.082	0
Kim_007	Kim_058	1	1	1	0.026	0	0.162	0.026
Kim_007	Kim_062	1	1	1	0	0	0.111	0
Kim_007	Kim_063	1	2	1	0	0	0.139	0
Kim_007	Kim_066	1	1	1	0	0	0.043	0
Kim_007	Kim_067	1	1	1	0	0	0.075	0
Kim_007	Kim_068	1	1	1	0	0	0.082	0
Kim_007	Kim_069	1	1	1	0	0	0.095	0
Kim_007	Kim_070	1	2	1	0	0	0.087	0
Kim_007	Kim_071	1	2	1	0	0	0.069	0
Kim_007	Kim_072	1	2	1	0.005	0	0.11	0.005
Kim_007	Kim_073	1	1	1	0.051	0	0.159	0.051
Kim_007	NI_003	1	1	1	0.069	0	0.207	0.069
Kim_007	NI_011	1	1	1	0	0	0.058	0
Kim_007	NI_012	1	3	1	0	0	0.084	0
Kim_007	NI_015	1	1	1	0	0	0.081	0
Kim_007	NI_025	1	1	1	0.017	0	0.111	0.017
Kim_007	NI_026	1	2	1	0.007	0	0.113	0.007
Kim_007	NI_027	1	1	1	0.039	0	0.171	0.039
Kim_007	NI_032	1	1	1	0	0	0.088	0
Kim_007	NI_033	1	1	1	0.107	0.01	0.237	0.107
Kim_007	NI_034	1	1	1	0	0	0.097	0
Kim_007	NI_035	1	1	1	0.047	0	0.162	0.047
Kim_007	NI_036	1	4	1	0	0	0.112	0
Kim_007	NI_037	1	1	1	0	0	0.075	0
Kim_007	NI_038	1	1	1	0	0	0.087	0
Kim_007	NI_039	1	1	1	0	0	0.105	0
Kim_007	NI_040	1	2	1	0.012	0	0.13	0.012
Kim_007	NI_041	1	1	1	0	0	0.11	0
Kim_007	NI_042	1	4	1	0	0	0.125	0
Kim_007	NI_043	1	2	1	0	0	0.037	0
Kim_007	NI_044	1	2	1	0	0	0.058	0
Kim_007	NI_045	1	1	1	0	0	0.082	0
Kim_007	NI_048	1	1	1	0	0	0.057	0
Kim_007	NI_050	1	3	1	0	0	0.072	0
Kim_007	NI_051	1	2	1	0.027	0	0.131	0.027
Kim_007	NI_052	1	2	1	0.007	0	0.121	0.007
Kim_007	NI_053	1	2	1	0	0	0.063	0
Kim_007	NI_056	1	1	1	0	0	0.058	0
Kim_007	NI_057	1	2	1	0.051	0	0.184	0.051
Kim_007	NI_058	1	2	1	0	0	0.09	0
Kim_007	NI_059	1	1	1	0	0	0.061	0
Kim_007	NI_060	1	2	1	0	0	0.075	0
Kim_007	NI_061	1	1	1	0	0	0.088	0
Kim_007	NI_062	1	2	1	0.008	0	0.106	0.008
Kim_007	NI_064	1	2	1	0	0	0.069	0
Kim_007	NI_065	1	1	1	0	0	0.117	0
Kim_007	NI_066	1	2	1	0.098	0.002	0.23	0.098
Kim_007	NI_067	1	1	1	0	0	0.061	0
Kim_007	SCPv_0787	1	2	1	0	0	0.08	0
Kim_007	SCPv_0788	1	3	1	0	0	0.122	0
Kim_007	SCPv_0789	1	1	1	0	0	0.062	0
Kim_007	SCPv_0790	1	2	1	0	0	0.066	0
Kim_007	SCPv_0793	1	1	1	0	0	0.101	0
Kim_007	SCPv_0794	1	2	1	0	0	0.062	0
Kim_007	SCPv_0795	1	2	1	0	0	0.119	0
Kim_007	SCPv_0796	1	3	1	0.004	0	0.157	0.004
Kim_007	SCPv_0797	1	1	1	0	0	0.055	0
Kim_007	SCPv_0798	1	3	1	0	0	0.086	0
Kim_007	SCPv_0799	1	4	1	0.009	0	0.192	0.009
Kim_007	SCPv_0800	1	1	1	0	0	0.057	0
Kim_007	SCPv_0801	1	4	1	0	0	0.073	0
Kim_007	SCPv_0802	1	2	1	0.004	0	0.127	0.004
Kim_007	SCPv_0803	1	1	1	0	0	0.056	0
Kim_007	SCPv_0804	1	1	1	0	0	0.109	0
Kim_007	SCPv_0806	1	2	1	0	0	0.042	0
Kim_007	SCPv_0807	1	2	1	0	0	0.086	0
Kim_007	SCPv_0809	1	1	1	0.037	0	0.145	0.037
Kim_007	SCPv_0810	1	1	1	0.003	0	0.094	0.003
Kim_007	SCPv_0811	1	1	1	0.016	0	0.136	0.016
Kim_007	SCPv_0813	1	1	1	0	0	0.081	0
Kim_007	SCPv_0822	1	1	1	0	0	0.075	0
Kim_007	SCPv_0824	1	1	1	0	0	0.057	0
Kim_007	SCPv_0825	1	1	1	0.033	0	0.153	0.033
Kim_007	SCPv_0826	1	3	1	0	0	0.127	0
Kim_007	SCPv_0828	1	2	1	0.004	0	0.121	0.004
Kim_007	SCPv_0831	1	2	1	0.006	0	0.105	0.006
Kim_007	SCPv_0832	1	1	1	0.023	0	0.131	0.023
Kim_007	SCPv_0833	1	3	1	0.063	0	0.205	0.063
Kim_007	SCPv_0834	1	5	1	0	0	0.111	0
Kim_007	SCPv_0835	1	2	1	0	0	0.082	0
Kim_007	SCPv_0836	1	1	1	0	0	0.084	0
Kim_007	SCPv_0837	1	1	1	0.03	0	0.13	0.03
Kim_007	SCPv_0838	1	4	1	0	0	0.081	0
Kim_007	SCPv_0839	1	1	1	0	0	0.111	0
Kim_007	SCPv_0843	1	1	1	0	0	0.047	0
Kim_007	SCPv_0844	1	2	1	0.048	0	0.173	0.048
Kim_007	SCPv_0845	1	1	1	0	0	0.077	0
Kim_007	SCPv_0846	1	3	1	0.084	0	0.226	0.084
Kim_007	SCPv_0847	1	3	1	0.002	0	0.169	0.002
Kim_007	SCPv_0848	1	1	1	0	0	0.075	0
Kim_007	SCPv_0849	1	2	1	0	0	0.081	0
Kim_007	SCPv_0850	1	2	1	0	0	0.06	0
Kim_007	SCPv_0851	1	1	1	0.068	0	0.19	0.068
Kim_007	SCPv_0852	1	2	1	0	0	0.054	0
Kim_007	SCPv_0853	1	2	1	0	0	0.083	0
Kim_007	SCPv_0854	1	2	1	0.012	0	0.124	0.012
Kim_007	SCPv_0855	1	3	1	0	0	0.093	0
Kim_007	SCPv_0856	1	2	1	0.008	0	0.109	0.008
Kim_007	SCPv_1143	1	1	1	0	0	0.075	0
Kim_007	SCPv_1144	1	1	1	0	0	0.059	0
Kim_007	SCPv_1145	1	1	1	0	0	0.069	0
Kim_007	SCPv_1146	1	1	1	0	0	0.069	0
Kim_007	SCPv_1147	1	1	1	0	0	0.078	0
Kim_007	SCPv_1148	1	1	1	0.008	0	0.139	0.008
Kim_007	SCPv_1149	1	1	1	0	0	0.058	0
Kim_007	SCPv_1150	1	1	1	0.008	0	0.139	0.008
Kim_007	SCPv_1151	1	1	1	0	0	0.06	0
Kim_007	SCPv_1152	1	1	1	0	0	0.058	0
Kim_007	SCPv_1153	1	1	1	0	0	0.078	0
Kim_007	SCPv_1154	1	2	1	0	0	0.049	0
Kim_007	SCPv_1155	1	1	1	0	0	0.058	0
Kim_007	SCPv_1156	1	1	1	0	0	0.058	0
Kim_007	SCPv_1157	1	1	1	0	0	0.06	0
Kim_007	SCPv_1158	1	1	1	0	0	0.084	0
Kim_007	SCPv_1159	1	1	1	0	0	0.081	0
Kim_007	SCPv_1160	1	1	1	0	0	0.078	0
Kim_007	SCPv_1161	1	1	1	0	0	0.059	0
Kim_007	SCPv_1162	1	1	1	0	0	0.059	0
Kim_007	SCPv_1164	1	1	1	0.001	0	0.095	0.001
Kim_007	SCPv_1165	1	1	1	0	0	0.078	0
Kim_007	SCPv_1166	1	2	1	0	0	0.056	0
Kim_007	SCPv_1167	1	1	1	0	0	0.069	0
Kim_007	SCPv_1168	1	1	1	0	0	0.059	0
Kim_007	SCPv_1169	1	1	1	0	0	0.059	0
Kim_007	SCPv_1170	1	1	1	0	0	0.059	0
Kim_007	SCPv_1171	1	1	1	0	0	0.061	0
Kim_007	SCPv_1172	1	1	1	0	0	0.078	0
Kim_007	SCPv_1174	1	1	1	0	0	0.059	0
Kim_007	SCPv_1175	1	1	1	0	0	0.097	0
Kim_007	SCPv_1176	1	1	1	0	0	0.06	0
Kim_007	SCPv_1178	1	1	1	0	0	0.037	0
Kim_007	SCPv_1179	1	1	1	0	0	0.06	0
Kim_007	SCPv_1180	1	1	1	0	0	0.078	0
Kim_007	SCPv_1181	1	1	1	0.001	0	0.095	0.001
Kim_007	SCPv_1182	1	1	1	0	0	0.059	0
Kim_007	SCPv_1183	1	1	1	0	0	0.056	0
Kim_007	SCPv_1184	1	1	1	0	0	0.078	0
Kim_007	SCPv_1185	1	1	1	0	0	0.078	0
Kim_007	SCPv_1189	1	1	1	0	0	0.083	0
Kim_007	SCPv_1190	1	1	1	0.001	0	0.095	0.001
Kim_007	SCPv_1192	1	1	1	0	0	0.058	0
Kim_008	Kim_009	1	4	1	0.062	0	0.194	0.062
Kim_008	Kim_010	1	1	1	0	0	0.048	0
Kim_008	Kim_011	1	1	1	0.058	0	0.168	0.058
Kim_008	Kim_012	1	1	1	0	0	0.083	0
Kim_008	Kim_013	1	2	1	0	0	0.034	0
Kim_008	Kim_014	1	1	1	0	0	0.056	0
Kim_008	Kim_015	1	1	1	0.027	0	0.126	0.027
Kim_008	Kim_016	1	2	1	0	0	0.04	0
Kim_008	Kim_017	1	1	1	0	0	0.055	0
Kim_008	Kim_018	1	1	1	0.091	0.019	0.196	0.091
Kim_008	Kim_019	1	2	1	0	0	0.067	0
Kim_008	Kim_020	1	2	1	0.008	0	0.088	0.008
Kim_008	Kim_021	1	1	1	0	0	0.06	0
Kim_008	Kim_022	1	1	1	0	0	0.045	0
Kim_008	Kim_023	1	3	1	0.04	0	0.159	0.04
Kim_008	Kim_024	1	1	1	0	0	0.04	0
Kim_008	Kim_025	1	2	1	0	0	0.041	0
Kim_008	Kim_026	1	1	1	0	0	0.057	0
Kim_008	Kim_027	1	1	1	0	0	0.037	0
Kim_008	Kim_028	1	2	1	0.056	0.002	0.151	0.056
Kim_008	Kim_029	1	1	1	0	0	0.051	0
Kim_008	Kim_030	1	1	1	0	0	0.049	0
Kim_008	Kim_031	1	3	1	0	0	0.044	0
Kim_008	Kim_032	1	1	1	0	0	0.051	0
Kim_008	Kim_033	1	2	1	0	0	0.061	0
Kim_008	Kim_042	1	2	1	0.02	0	0.106	0.02
Kim_008	Kim_055	1	1	1	0	0	0.051	0
Kim_008	Kim_056	1	1	1	0.009	0	0.083	0.009
Kim_008	Kim_057	1	2	1	0	0	0.068	0
Kim_008	Kim_058	1	1	1	0	0	0.074	0
Kim_008	Kim_062	1	1	1	0	0	0.053	0
Kim_008	Kim_063	1	2	1	0	0	0.074	0
Kim_008	Kim_066	1	1	1	0.011	0	0.088	0.011
Kim_008	Kim_067	1	1	1	0.004	0	0.101	0.004
Kim_008	Kim_068	1	1	1	0	0	0.052	0
Kim_008	Kim_069	1	1	1	0	0	0.066	0
Kim_008	Kim_070	1	2	1	0	0	0.05	0
Kim_008	Kim_071	1	2	1	0	0	0.08	0
Kim_008	Kim_072	1	2	1	0	0	0.049	0
Kim_008	Kim_073	1	1	1	0.034	0	0.133	0.034
Kim_008	NI_003	1	1	1	0	0	0.046	0
Kim_008	NI_011	1	1	1	0.019	0	0.117	0.019
Kim_008	NI_012	1	3	1	0	0	0.054	0
Kim_008	NI_015	1	1	1	0.007	0	0.081	0.007
Kim_008	NI_025	1	1	1	0	0	0.055	0
Kim_008	NI_026	1	2	1	0	0	0.032	0
Kim_008	NI_027	1	1	1	0	0	0.065	0
Kim_008	NI_032	1	1	1	0	0	0.06	0
Kim_008	NI_033	1	1	1	0.022	0	0.125	0.022
Kim_008	NI_034	1	1	1	0.006	0	0.089	0.006
Kim_008	NI_035	1	1	1	0	0	0.031	0
Kim_008	NI_036	1	4	1	0	0	0.072	0
Kim_008	NI_037	1	1	1	0.023	0	0.103	0.023
Kim_008	NI_038	1	1	1	0	0	0.058	0
Kim_008	NI_039	1	1	1	0	0	0.085	0
Kim_008	NI_040	1	2	1	0	0	0.08	0
Kim_008	NI_041	1	1	1	0	0	0.058	0
Kim_008	NI_042	1	4	1	0	0	0.06	0
Kim_008	NI_043	1	2	1	0	0	0.075	0
Kim_008	NI_044	1	2	1	0	0	0.037	0
Kim_008	NI_045	1	1	1	0	0	0.078	0
Kim_008	NI_048	1	1	1	0	0	0.037	0
Kim_008	NI_050	1	3	1	0	0	0.075	0
Kim_008	NI_051	1	2	1	0	0	0.052	0
Kim_008	NI_052	1	2	1	0	0	0.068	0
Kim_008	NI_053	1	2	1	0	0	0.055	0
Kim_008	NI_056	1	1	1	0.007	0	0.079	0.007
Kim_008	NI_057	1	2	1	0	0	0.036	0
Kim_008	NI_058	1	2	1	0	0	0.052	0
Kim_008	NI_059	1	1	1	0	0	0.103	0
Kim_008	NI_060	1	2	1	0	0	0.076	0
Kim_008	NI_061	1	1	1	0	0	0.057	0
Kim_008	NI_062	1	2	1	0	0	0.067	0
Kim_008	NI_064	1	2	1	0	0	0.067	0
Kim_008	NI_065	1	1	1	0	0	0.055	0
Kim_008	NI_066	1	2	1	0	0	0.043	0
Kim_008	NI_067	1	1	1	0	0	0.071	0
Kim_008	SCPv_0787	1	2	1	0.105	0.014	0.229	0.105
Kim_008	SCPv_0788	1	3	1	0.011	0	0.1	0.011
Kim_008	SCPv_0789	1	1	1	0.001	0	0.075	0.001
Kim_008	SCPv_0790	1	2	1	0	0	0.034	0
Kim_008	SCPv_0793	1	1	1	0	0	0.074	0
Kim_008	SCPv_0794	1	2	1	0	0	0.088	0
Kim_008	SCPv_0795	1	2	1	0	0	0.051	0
Kim_008	SCPv_0796	1	3	1	0	0	0.091	0
Kim_008	SCPv_0797	1	1	1	0	0	0.049	0
Kim_008	SCPv_0798	1	3	1	0	0	0.064	0
Kim_008	SCPv_0799	1	4	1	0.005	0	0.104	0.005
Kim_008	SCPv_0800	1	1	1	0	0	0.041	0
Kim_008	SCPv_0801	1	4	1	0	0	0.062	0
Kim_008	SCPv_0802	1	2	1	0	0	0.056	0
Kim_008	SCPv_0803	1	1	1	0	0	0.077	0
Kim_008	SCPv_0804	1	1	1	0	0	0.045	0
Kim_008	SCPv_0806	1	2	1	0.002	0	0.067	0.002
Kim_008	SCPv_0807	1	2	1	0	0	0.035	0
Kim_008	SCPv_0809	1	1	1	0.03	0	0.111	0.03
Kim_008	SCPv_0810	1	1	1	0	0	0.061	0
Kim_008	SCPv_0811	1	1	1	0	0	0.06	0
Kim_008	SCPv_0813	1	1	1	0.105	0.014	0.229	0.105
Kim_008	SCPv_0822	1	1	1	0	0	0.044	0
Kim_008	SCPv_0824	1	1	1	0	0	0.08	0
Kim_008	SCPv_0825	1	1	1	0	0	0.065	0
Kim_008	SCPv_0826	1	3	1	0	0	0.067	0
Kim_008	SCPv_0828	1	2	1	0	0	0.06	0
Kim_008	SCPv_0831	1	2	1	0	0	0.108	0
Kim_008	SCPv_0832	1	1	1	0	0	0.073	0
Kim_008	SCPv_0833	1	3	1	0	0	0.039	0
Kim_008	SCPv_0834	1	5	1	0	0	0.061	0
Kim_008	SCPv_0835	1	2	1	0.058	0	0.163	0.058
Kim_008	SCPv_0836	1	1	1	0.109	0.017	0.233	0.109
Kim_008	SCPv_0837	1	1	1	0.026	0	0.133	0.026
Kim_008	SCPv_0838	1	4	1	0	0	0.081	0
Kim_008	SCPv_0839	1	1	1	0.027	0	0.116	0.027
Kim_008	SCPv_0843	1	1	1	0.019	0	0.114	0.019
Kim_008	SCPv_0844	1	2	1	0	0	0.05	0
Kim_008	SCPv_0845	1	1	1	0	0	0.041	0
Kim_008	SCPv_0846	1	3	1	0	0	0.051	0
Kim_008	SCPv_0847	1	3	1	0	0	0.077	0
Kim_008	SCPv_0848	1	1	1	0	0	0.035	0
Kim_008	SCPv_0849	1	2	1	0	0	0.065	0
Kim_008	SCPv_0850	1	2	1	0	0	0.042	0
Kim_008	SCPv_0851	1	1	1	0	0	0.047	0
Kim_008	SCPv_0852	1	2	1	0.008	0	0.084	0.008
Kim_008	SCPv_0853	1	2	1	0	0	0.06	0
Kim_008	SCPv_0854	1	2	1	0	0	0.054	0
Kim_008	SCPv_0855	1	3	1	0	0	0.05	0
Kim_008	SCPv_0856	1	2	1	0.042	0	0.137	0.042
Kim_008	SCPv_1143	1	1	1	0.042	0	0.129	0.042
Kim_008	SCPv_1144	1	1	1	0	0	0.056	0
Kim_008	SCPv_1145	1	1	1	0	0	0.037	0
Kim_008	SCPv_1146	1	1	1	0	0	0.037	0
Kim_008	SCPv_1147	1	1	1	0	0	0.097	0
Kim_008	SCPv_1148	1	1	1	0.024	0	0.117	0.024
Kim_008	SCPv_1149	1	1	1	0	0	0.057	0
Kim_008	SCPv_1150	1	1	1	0.024	0	0.117	0.024
Kim_008	SCPv_1151	1	1	1	0	0	0.056	0
Kim_008	SCPv_1152	1	1	1	0	0	0.057	0
Kim_008	SCPv_1153	1	1	1	0	0	0.04	0
Kim_008	SCPv_1154	1	2	1	0	0	0.048	0
Kim_008	SCPv_1155	1	1	1	0	0	0.038	0
Kim_008	SCPv_1156	1	1	1	0	0	0.054	0
Kim_008	SCPv_1157	1	1	1	0.01	0	0.081	0.01
Kim_008	SCPv_1158	1	1	1	0.021	0	0.109	0.021
Kim_008	SCPv_1159	1	1	1	0.003	0	0.104	0.003
Kim_008	SCPv_1160	1	1	1	0	0	0.04	0
Kim_008	SCPv_1161	1	1	1	0	0	0.048	0
Kim_008	SCPv_1162	1	1	1	0	0	0.047	0
Kim_008	SCPv_1164	1	1	1	0	0	0.055	0
Kim_008	SCPv_1165	1	1	1	0	0	0.04	0
Kim_008	SCPv_1166	1	2	1	0	0	0.045	0
Kim_008	SCPv_1167	1	1	1	0	0	0.051	0
Kim_008	SCPv_1168	1	1	1	0	0	0.048	0
Kim_008	SCPv_1169	1	1	1	0	0	0.048	0
Kim_008	SCPv_1170	1	1	1	0	0	0.048	0
Kim_008	SCPv_1171	1	1	1	0	0	0.051	0
Kim_008	SCPv_1172	1	1	1	0	0	0.04	0
Kim_008	SCPv_1174	1	1	1	0	0	0.048	0
Kim_008	SCPv_1175	1	1	1	0	0	0.09	0
Kim_008	SCPv_1176	1	1	1	0.01	0	0.081	0.01
Kim_008	SCPv_1178	1	1	1	0	0	0.032	0
Kim_008	SCPv_1179	1	1	1	0	0	0.049	0
Kim_008	SCPv_1180	1	1	1	0	0	0.04	0
Kim_008	SCPv_1181	1	1	1	0	0	0.055	0
Kim_008	SCPv_1182	1	1	1	0	0	0.048	0
Kim_008	SCPv_1183	1	1	1	0	0	0.067	0
Kim_008	SCPv_1184	1	1	1	0	0	0.04	0
Kim_008	SCPv_1185	1	1	1	0	0	0.04	0
Kim_008	SCPv_1189	1	1	1	0.016	0	0.099	0.016
Kim_008	SCPv_1190	1	1	1	0	0	0.055	0
Kim_008	SCPv_1192	1	1	1	0	0	0.069	0
Kim_009	Kim_010	4	1	1	0	0	0.062	0
Kim_009	Kim_011	4	1	1	0.071	0	0.242	0.071
Kim_009	Kim_012	4	1	1	0.344	0.151	0.534	0.344
Kim_009	Kim_013	4	2	1	0	0	0.13	0
Kim_009	Kim_014	4	1	1	0.076	0	0.232	0.076
Kim_009	Kim_015	4	1	1	0.014	0	0.157	0.014
Kim_009	Kim_016	4	2	1	0	0	0.134	0
Kim_009	Kim_017	4	1	1	0	0	0.141	0
Kim_009	Kim_018	4	1	1	0.012	0	0.156	0.012
Kim_009	Kim_019	4	2	1	0	0	0.15	0
Kim_009	Kim_020	4	2	1	0	0	0.128	0
Kim_009	Kim_021	4	1	1	0	0	0.154	0
Kim_009	Kim_022	4	1	1	0	0	0.127	0
Kim_009	Kim_023	4	3	1	0	0	0.203	0
Kim_009	Kim_024	4	1	1	0	0	0.066	0
Kim_009	Kim_025	4	2	2	0.026	0	0.101	0.013
Kim_009	Kim_026	4	1	1	0.041	0	0.184	0.041
Kim_009	Kim_027	4	1	1	0.141	0	0.354	0.141
Kim_009	Kim_028	4	2	1	0	0	0.108	0
Kim_009	Kim_029	4	1	1	0.012	0	0.173	0.012
Kim_009	Kim_030	4	1	1	0	0	0.086	0
Kim_009	Kim_031	4	3	1	0	0	0.126	0
Kim_009	Kim_032	4	1	1	0.039	0	0.228	0.039
Kim_009	Kim_033	4	2	2	0.124	0	0.187	0.062
Kim_009	Kim_042	4	2	2	0.016	0	0.117	0.008
Kim_009	Kim_055	4	1	1	0.039	0	0.228	0.039
Kim_009	Kim_056	4	1	1	0	0	0.106	0
Kim_009	Kim_057	4	2	1	0	0	0.172	0
Kim_009	Kim_058	4	1	1	0	0	0.117	0
Kim_009	Kim_062	4	1	1	0.056	0	0.225	0.056
Kim_009	Kim_063	4	2	2	0.078	0	0.139	0.039
Kim_009	Kim_066	4	1	1	0	0	0.067	0
Kim_009	Kim_067	4	1	1	0	0	0.099	0
Kim_009	Kim_068	4	1	1	0	0	0.17	0
Kim_009	Kim_069	4	1	1	0.079	0	0.273	0.079
Kim_009	Kim_070	4	2	2	0.03	0	0.14	0.015
Kim_009	Kim_071	4	2	2	0.012	0	0.099	0.006
Kim_009	Kim_072	4	2	2	0.002	0	0.108	0.001
Kim_009	Kim_073	4	1	1	0	0	0.099	0
Kim_009	NI_003	4	1	1	0.005	0	0.195	0.005
Kim_009	NI_011	4	1	1	0	0	0.075	0
Kim_009	NI_012	4	3	3	0.21	0	0.166	0.07
Kim_009	NI_015	4	1	1	0	0	0.07	0
Kim_009	NI_025	4	1	1	0	0	0.126	0
Kim_009	NI_026	4	2	2	0.132	0	0.174	0.066
Kim_009	NI_027	4	1	1	0	0	0.124	0
Kim_009	NI_032	4	1	1	0	0	0.151	0
Kim_009	NI_033	4	1	1	0	0	0.182	0
Kim_009	NI_034	4	1	1	0.082	0	0.28	0.082
Kim_009	NI_035	4	1	1	0	0	0.092	0
Kim_009	NI_036	4	4	1	0	0	0.209	0
Kim_009	NI_037	4	1	1	0	0	0.143	0
Kim_009	NI_038	4	1	1	0	0	0.111	0
Kim_009	NI_039	4	1	1	0.046	0	0.233	0.046
Kim_009	NI_040	4	2	2	0.004	0	0.087	0.002
Kim_009	NI_041	4	1	1	0	0	0.111	0
Kim_009	NI_042	4	4	1	0	0	0.232	0
Kim_009	NI_043	4	2	2	0.066	0	0.136	0.033
Kim_009	NI_044	4	2	1	0	0	0.17	0
Kim_009	NI_045	4	1	1	0	0	0.14	0
Kim_009	NI_048	4	1	1	0.046	0	0.202	0.046
Kim_009	NI_050	4	3	3	0.048	0	0.09	0.016
Kim_009	NI_051	4	2	2	0.034	0	0.115	0.017
Kim_009	NI_052	4	2	2	0.072	0	0.147	0.036
Kim_009	NI_053	4	2	2	0.04	0	0.119	0.02
Kim_009	NI_056	4	1	1	0	0	0.145	0
Kim_009	NI_057	4	2	2	0.108	0	0.164	0.054
Kim_009	NI_058	4	2	1	0	0	0.147	0
Kim_009	NI_059	4	1	1	0.064	0	0.243	0.064
Kim_009	NI_060	4	2	1	0	0	0.176	0
Kim_009	NI_061	4	1	1	0	0	0.06	0
Kim_009	NI_062	4	2	1	0	0	0.183	0
Kim_009	NI_064	4	2	1	0.062	0	0.255	0.031
Kim_009	NI_065	4	1	1	0	0	0.141	0
Kim_009	NI_066	4	2	1	0	0	0.064	0
Kim_009	NI_067	4	1	1	0	0	0.178	0
Kim_009	SCPv_0787	4	2	1	0	0	0.133	0
Kim_009	SCPv_0788	4	3	1	0	0	0.096	0
Kim_009	SCPv_0789	4	1	1	0.03	0	0.176	0.03
Kim_009	SCPv_0790	4	2	1	0	0	0.147	0
Kim_009	SCPv_0793	4	1	1	0	0	0.126	0
Kim_009	SCPv_0794	4	2	1	0	0	0.097	0
Kim_009	SCPv_0795	4	2	1	0	0	0.159	0
Kim_009	SCPv_0796	4	3	1	0	0	0.221	0
Kim_009	SCPv_0797	4	1	1	0	0	0.094	0
Kim_009	SCPv_0798	4	3	1	0	0	0.187	0
Kim_009	SCPv_0799	4	4	1	0	0	0.139	0
Kim_009	SCPv_0800	4	1	1	0.029	0	0.178	0.029
Kim_009	SCPv_0801	4	4	1	0	0	0.133	0
Kim_009	SCPv_0802	4	2	1	0	0	0.081	0
Kim_009	SCPv_0803	4	1	1	0	0	0.084	0
Kim_009	SCPv_0804	4	1	1	0	0	0.114	0
Kim_009	SCPv_0806	4	2	1	0	0	0.069	0
Kim_009	SCPv_0807	4	2	2	0.174	0	0.206	0.087
Kim_009	SCPv_0809	4	1	1	0	0	0.13	0
Kim_009	SCPv_0810	4	1	1	0.046	0	0.216	0.046
Kim_009	SCPv_0811	4	1	1	0.011	0	0.132	0.011
Kim_009	SCPv_0813	4	1	1	0	0	0.121	0
Kim_009	SCPv_0822	4	1	1	0.072	0	0.241	0.072
Kim_009	SCPv_0824	4	1	1	0.064	0	0.251	0.064
Kim_009	SCPv_0825	4	1	1	0	0	0.113	0
Kim_009	SCPv_0826	4	3	3	0.054	0	0.117	0.018
Kim_009	SCPv_0828	4	2	2	0.004	0	0.106	0.002
Kim_009	SCPv_0831	4	2	1	0.105	0	0.33	0.0525
Kim_009	SCPv_0832	4	1	1	0.033	0	0.205	0.033
Kim_009	SCPv_0833	4	3	1	0	0	0.188	0
Kim_009	SCPv_0834	4	5	1	0	0	0.126	0
Kim_009	SCPv_0835	4	2	1	0	0	0.18	0
Kim_009	SCPv_0836	4	1	1	0	0	0.127	0
Kim_009	SCPv_0837	4	1	1	0	0	0.113	0
Kim_009	SCPv_0838	4	4	1	0	0	0.144	0
Kim_009	SCPv_0839	4	1	1	0	0	0.118	0
Kim_009	SCPv_0843	4	1	1	0	0	0.167	0
Kim_009	SCPv_0844	4	2	1	0	0	0.188	0
Kim_009	SCPv_0845	4	1	1	0	0	0.149	0
Kim_009	SCPv_0846	4	3	3	0.156	0	0.145	0.052
Kim_009	SCPv_0847	4	3	3	0.12	0	0.14	0.04
Kim_009	SCPv_0848	4	1	1	0	0	0.08	0
Kim_009	SCPv_0849	4	2	2	0.044	0	0.127	0.022
Kim_009	SCPv_0850	4	2	2	0.086	0	0.156	0.043
Kim_009	SCPv_0851	4	1	1	0.034	0	0.192	0.034
Kim_009	SCPv_0852	4	2	1	0	0	0.131	0
Kim_009	SCPv_0853	4	2	1	0	0	0.141	0
Kim_009	SCPv_0854	4	2	1	0	0	0.067	0
Kim_009	SCPv_0855	4	3	1	0	0	0.095	0
Kim_009	SCPv_0856	4	2	1	0	0	0.133	0
Kim_009	SCPv_1143	4	1	1	0	0	0.164	0
Kim_009	SCPv_1144	4	1	1	0.015	0	0.156	0.015
Kim_009	SCPv_1145	4	1	1	0	0	0.082	0
Kim_009	SCPv_1146	4	1	1	0	0	0.082	0
Kim_009	SCPv_1147	4	1	1	0	0	0.086	0
Kim_009	SCPv_1148	4	1	1	0	0	0.158	0
Kim_009	SCPv_1149	4	1	1	0	0	0.117	0
Kim_009	SCPv_1150	4	1	1	0	0	0.158	0
Kim_009	SCPv_1151	4	1	1	0.053	0	0.191	0.053
Kim_009	SCPv_1152	4	1	1	0	0	0.117	0
Kim_009	SCPv_1153	4	1	1	0	0	0.127	0
Kim_009	SCPv_1154	4	2	1	0	0	0.062	0
Kim_009	SCPv_1155	4	1	1	0	0	0.085	0
Kim_009	SCPv_1156	4	1	1	0.051	0	0.212	0.051
Kim_009	SCPv_1157	4	1	1	0.063	0	0.232	0.063
Kim_009	SCPv_1158	4	1	1	0	0	0.127	0
Kim_009	SCPv_1159	4	1	1	0	0	0.151	0
Kim_009	SCPv_1160	4	1	1	0	0	0.127	0
Kim_009	SCPv_1161	4	1	1	0	0	0.069	0
Kim_009	SCPv_1162	4	1	1	0	0	0.067	0
Kim_009	SCPv_1164	4	1	1	0.047	0	0.22	0.047
Kim_009	SCPv_1165	4	1	1	0	0	0.127	0
Kim_009	SCPv_1166	4	2	1	0	0	0.11	0
Kim_009	SCPv_1167	4	1	1	0	0	0.146	0
Kim_009	SCPv_1168	4	1	1	0	0	0.069	0
Kim_009	SCPv_1169	4	1	1	0	0	0.069	0
Kim_009	SCPv_1170	4	1	1	0	0	0.069	0
Kim_009	SCPv_1171	4	1	1	0	0	0.074	0
Kim_009	SCPv_1172	4	1	1	0	0	0.127	0
Kim_009	SCPv_1174	4	1	1	0	0	0.069	0
Kim_009	SCPv_1175	4	1	1	0	0	0.072	0
Kim_009	SCPv_1176	4	1	1	0.063	0	0.232	0.063
Kim_009	SCPv_1178	4	1	1	0	0	0.084	0
Kim_009	SCPv_1179	4	1	1	0	0	0.072	0
Kim_009	SCPv_1180	4	1	1	0	0	0.127	0
Kim_009	SCPv_1181	4	1	1	0.047	0	0.22	0.047
Kim_009	SCPv_1182	4	1	1	0	0	0.069	0
Kim_009	SCPv_1183	4	1	1	0	0	0.076	0
Kim_009	SCPv_1184	4	1	1	0	0	0.127	0
Kim_009	SCPv_1185	4	1	1	0	0	0.127	0
Kim_009	SCPv_1189	4	1	1	0	0	0.094	0
Kim_009	SCPv_1190	4	1	1	0.047	0	0.22	0.047
Kim_009	SCPv_1192	4	1	1	0	0	0.079	0
Kim_010	Kim_011	1	1	1	0.038	0	0.154	0.038
Kim_010	Kim_012	1	1	1	0	0	0.04	0
Kim_010	Kim_013	1	2	1	0	0	0.057	0
Kim_010	Kim_014	1	1	1	0	0	0.074	0
Kim_010	Kim_015	1	1	1	0	0	0.042	0
Kim_010	Kim_016	1	2	1	0.05	0	0.158	0.05
Kim_010	Kim_017	1	1	1	0	0	0.037	0
Kim_010	Kim_018	1	1	1	0.018	0	0.122	0.018
Kim_010	Kim_019	1	2	1	0.008	0	0.134	0.008
Kim_010	Kim_020	1	2	1	0.017	0	0.109	0.017
Kim_010	Kim_021	1	1	1	0	0	0.08	0
Kim_010	Kim_022	1	1	1	0	0	0.041	0
Kim_010	Kim_023	1	3	1	0.007	0	0.126	0.007
Kim_010	Kim_024	1	1	1	0	0	0.094	0
Kim_010	Kim_025	1	2	1	0	0	0.056	0
Kim_010	Kim_026	1	1	1	0.017	0	0.116	0.017
Kim_010	Kim_027	1	1	1	0	0	0.07	0
Kim_010	Kim_028	1	2	1	0	0	0.068	0
Kim_010	Kim_029	1	1	1	0	0	0.064	0
Kim_010	Kim_030	1	1	1	0	0	0.081	0
Kim_010	Kim_031	1	3	1	0	0	0.057	0
Kim_010	Kim_032	1	1	1	0.074	0.008	0.176	0.074
Kim_010	Kim_033	1	2	1	0	0	0.046	0
Kim_010	Kim_042	1	2	1	0	0	0.086	0
Kim_010	Kim_055	1	1	1	0.074	0.008	0.176	0.074
Kim_010	Kim_056	1	1	1	0.055	0	0.166	0.055
Kim_010	Kim_057	1	2	1	0	0	0.125	0
Kim_010	Kim_058	1	1	1	0	0	0.066	0
Kim_010	Kim_062	1	1	1	0.032	0	0.131	0.032
Kim_010	Kim_063	1	2	1	0	0	0.053	0
Kim_010	Kim_066	1	1	1	0.008	0	0.135	0.008
Kim_010	Kim_067	1	1	1	0.04	0	0.139	0.04
Kim_010	Kim_068	1	1	1	0	0	0.054	0
Kim_010	Kim_069	1	1	1	0.002	0	0.088	0.002
Kim_010	Kim_070	1	2	1	0	0	0.103	0
Kim_010	Kim_071	1	2	1	0	0	0.072	0
Kim_010	Kim_072	1	2	1	0.01	0	0.107	0.01
Kim_010	Kim_073	1	1	1	0	0	0.088	0
Kim_010	NI_003	1	1	1	0	0	0.106	0
Kim_010	NI_011	1	1	1	0	0	0.106	0
Kim_010	NI_012	1	3	1	0	0	0.118	0
Kim_010	NI_015	1	1	1	0.001	0	0.078	0.001
Kim_010	NI_025	1	1	1	0	0	0.047	0
Kim_010	NI_026	1	2	1	0	0	0.054	0
Kim_010	NI_027	1	1	1	0	0	0.117	0
Kim_010	NI_032	1	1	1	0	0	0.08	0
Kim_010	NI_033	1	1	1	0.058	0	0.167	0.058
Kim_010	NI_034	1	1	1	0	0	0.118	0
Kim_010	NI_035	1	1	1	0.134	0.044	0.25	0.134
Kim_010	NI_036	1	4	1	0.082	0	0.239	0.082
Kim_010	NI_037	1	1	1	0	0	0.088	0
Kim_010	NI_038	1	1	1	0.031	0	0.127	0.031
Kim_010	NI_039	1	1	1	0.02	0	0.133	0.02
Kim_010	NI_040	1	2	1	0.003	0	0.081	0.003
Kim_010	NI_041	1	1	1	0.031	0	0.127	0.031
Kim_010	NI_042	1	4	1	0.03	0	0.169	0.03
Kim_010	NI_043	1	2	1	0.059	0	0.163	0.059
Kim_010	NI_044	1	2	1	0	0	0.079	0
Kim_010	NI_045	1	1	1	0	0	0.068	0
Kim_010	NI_048	1	1	1	0	0	0.062	0
Kim_010	NI_050	1	3	1	0	0	0.076	0
Kim_010	NI_051	1	2	1	0	0	0.066	0
Kim_010	NI_052	1	2	1	0	0	0.062	0
Kim_010	NI_053	1	2	1	0	0	0.064	0
Kim_010	NI_056	1	1	1	0	0	0.062	0
Kim_010	NI_057	1	2	1	0.002	0	0.094	0.002
Kim_010	NI_058	1	2	1	0	0	0.073	0
Kim_010	NI_059	1	1	1	0	0	0.091	0
Kim_010	NI_060	1	2	1	0	0	0.103	0
Kim_010	NI_061	1	1	1	0	0	0.063	0
Kim_010	NI_062	1	2	1	0.038	0	0.159	0.038
Kim_010	NI_064	1	2	1	0	0	0.078	0
Kim_010	NI_065	1	1	1	0	0	0.037	0
Kim_010	NI_066	1	2	1	0	0	0.125	0
Kim_010	NI_067	1	1	1	0	0	0.098	0
Kim_010	SCPv_0787	1	2	1	0	0	0.067	0
Kim_010	SCPv_0788	1	3	1	0	0	0.068	0
Kim_010	SCPv_0789	1	1	1	0	0	0.06	0
Kim_010	SCPv_0790	1	2	1	0	0	0.039	0
Kim_010	SCPv_0793	1	1	1	0.026	0	0.133	0.026
Kim_010	SCPv_0794	1	2	1	0	0	0.057	0
Kim_010	SCPv_0795	1	2	1	0	0	0.039	0
Kim_010	SCPv_0796	1	3	1	0	0	0.059	0
Kim_010	SCPv_0797	1	1	1	0	0	0.04	0
Kim_010	SCPv_0798	1	3	1	0	0	0.076	0
Kim_010	SCPv_0799	1	4	1	0.005	0	0.145	0.005
Kim_010	SCPv_0800	1	1	1	0	0	0.048	0
Kim_010	SCPv_0801	1	4	1	0	0	0.081	0
Kim_010	SCPv_0802	1	2	1	0.047	0	0.172	0.047
Kim_010	SCPv_0803	1	1	1	0	0	0.056	0
Kim_010	SCPv_0804	1	1	1	0	0	0.054	0
Kim_010	SCPv_0806	1	2	1	0.039	0	0.146	0.039
Kim_010	SCPv_0807	1	2	1	0.027	0	0.127	0.027
Kim_010	SCPv_0809	1	1	1	0	0	0.079	0
Kim_010	SCPv_0810	1	1	1	0	0	0.07	0
Kim_010	SCPv_0811	1	1	1	0	0	0.049	0
Kim_010	SCPv_0813	1	1	1	0	0	0.068	0
Kim_010	SCPv_0822	1	1	1	0	0	0.048	0
Kim_010	SCPv_0824	1	1	1	0.016	0	0.117	0.016
Kim_010	SCPv_0825	1	1	1	0.036	0	0.143	0.036
Kim_010	SCPv_0826	1	3	1	0.014	0	0.135	0.014
Kim_010	SCPv_0828	1	2	1	0	0	0.044	0
Kim_010	SCPv_0831	1	2	1	0	0	0.066	0
Kim_010	SCPv_0832	1	1	1	0	0	0.055	0
Kim_010	SCPv_0833	1	3	1	0	0	0.09	0
Kim_010	SCPv_0834	1	5	1	0	0	0.062	0
Kim_010	SCPv_0835	1	2	1	0	0	0.061	0
Kim_010	SCPv_0836	1	1	1	0	0	0.071	0
Kim_010	SCPv_0837	1	1	1	0	0	0.055	0
Kim_010	SCPv_0838	1	4	1	0.019	0	0.175	0.019
Kim_010	SCPv_0839	1	1	1	0.061	0	0.181	0.061
Kim_010	SCPv_0843	1	1	1	0	0	0.044	0
Kim_010	SCPv_0844	1	2	1	0.039	0	0.142	0.039
Kim_010	SCPv_0845	1	1	1	0	0	0.076	0
Kim_010	SCPv_0846	1	3	1	0.04	0	0.178	0.04
Kim_010	SCPv_0847	1	3	1	0	0	0.102	0
Kim_010	SCPv_0848	1	1	1	0	0	0.071	0
Kim_010	SCPv_0849	1	2	1	0	0	0.071	0
Kim_010	SCPv_0850	1	2	1	0	0	0.081	0
Kim_010	SCPv_0851	1	1	1	0	0	0.09	0
Kim_010	SCPv_0852	1	2	1	0	0	0.101	0
Kim_010	SCPv_0853	1	2	1	0.009	0	0.132	0.009
Kim_010	SCPv_0854	1	2	1	0	0	0.099	0
Kim_010	SCPv_0855	1	3	1	0	0	0.069	0
Kim_010	SCPv_0856	1	2	1	0.062	0	0.192	0.062
Kim_010	SCPv_1143	1	1	1	0	0	0.066	0
Kim_010	SCPv_1144	1	1	1	0.007	0	0.102	0.007
Kim_010	SCPv_1145	1	1	1	0	0	0.053	0
Kim_010	SCPv_1146	1	1	1	0	0	0.053	0
Kim_010	SCPv_1147	1	1	1	0	0	0.08	0
Kim_010	SCPv_1148	1	1	1	0.022	0	0.115	0.022
Kim_010	SCPv_1149	1	1	1	0	0	0.098	0
Kim_010	SCPv_1150	1	1	1	0.022	0	0.115	0.022
Kim_010	SCPv_1151	1	1	1	0.007	0	0.103	0.007
Kim_010	SCPv_1152	1	1	1	0	0	0.098	0
Kim_010	SCPv_1153	1	1	1	0	0	0.041	0
Kim_010	SCPv_1154	1	2	1	0	0	0.055	0
Kim_010	SCPv_1155	1	1	1	0	0	0.054	0
Kim_010	SCPv_1156	1	1	1	0.011	0	0.135	0.011
Kim_010	SCPv_1157	1	1	1	0	0	0.054	0
Kim_010	SCPv_1158	1	1	1	0	0	0.044	0
Kim_010	SCPv_1159	1	1	1	0	0	0.106	0
Kim_010	SCPv_1160	1	1	1	0	0	0.041	0
Kim_010	SCPv_1161	1	1	1	0	0	0.068	0
Kim_010	SCPv_1162	1	1	1	0.003	0	0.101	0.003
Kim_010	SCPv_1164	1	1	1	0	0	0.06	0
Kim_010	SCPv_1165	1	1	1	0	0	0.041	0
Kim_010	SCPv_1166	1	2	1	0	0	0.089	0
Kim_010	SCPv_1167	1	1	1	0	0	0.042	0
Kim_010	SCPv_1168	1	1	1	0	0	0.068	0
Kim_010	SCPv_1169	1	1	1	0	0	0.068	0
Kim_010	SCPv_1170	1	1	1	0	0	0.068	0
Kim_010	SCPv_1171	1	1	1	0	0	0.069	0
Kim_010	SCPv_1172	1	1	1	0	0	0.041	0
Kim_010	SCPv_1174	1	1	1	0	0	0.068	0
Kim_010	SCPv_1175	1	1	1	0	0	0.089	0
Kim_010	SCPv_1176	1	1	1	0	0	0.054	0
Kim_010	SCPv_1178	1	1	1	0.006	0	0.098	0.006
Kim_010	SCPv_1179	1	1	1	0	0	0.068	0
Kim_010	SCPv_1180	1	1	1	0	0	0.041	0
Kim_010	SCPv_1181	1	1	1	0	0	0.06	0
Kim_010	SCPv_1182	1	1	1	0	0	0.068	0
Kim_010	SCPv_1183	1	1	1	0	0	0.107	0
Kim_010	SCPv_1184	1	1	1	0	0	0.041	0
Kim_010	SCPv_1185	1	1	1	0	0	0.041	0
Kim_010	SCPv_1189	1	1	1	0	0	0.047	0
Kim_010	SCPv_1190	1	1	1	0	0	0.06	0
Kim_010	SCPv_1192	1	1	1	0	0	0.107	0
Kim_011	Kim_012	1	1	1	0	0	0.067	0
Kim_011	Kim_013	1	2	1	0	0	0.067	0
Kim_011	Kim_014	1	1	1	0	0	0.052	0
Kim_011	Kim_015	1	1	1	0.004	0	0.141	0.004
Kim_011	Kim_016	1	2	1	0.021	0	0.167	0.021
Kim_011	Kim_017	1	1	1	0	0	0.095	0
Kim_011	Kim_018	1	1	1	0.045	0	0.158	0.045
Kim_011	Kim_019	1	2	1	0.039	0	0.172	0.039
Kim_011	Kim_020	1	2	1	0	0	0.102	0
Kim_011	Kim_021	1	1	1	0	0	0.07	0
Kim_011	Kim_022	1	1	1	0	0	0.065	0
Kim_011	Kim_023	1	3	1	0	0	0.152	0
Kim_011	Kim_024	1	1	1	0	0	0.13	0
Kim_011	Kim_025	1	2	1	0.07	0	0.205	0.07
Kim_011	Kim_026	1	1	1	0	0	0.084	0
Kim_011	Kim_027	1	1	1	0	0	0.107	0
Kim_011	Kim_028	1	2	1	0	0	0.06	0
Kim_011	Kim_029	1	1	1	0	0	0.096	0
Kim_011	Kim_030	1	1	1	0.035	0	0.147	0.035
Kim_011	Kim_031	1	3	1	0	0	0.111	0
Kim_011	Kim_032	1	1	1	0	0	0.092	0
Kim_011	Kim_033	1	2	1	0.104	0	0.248	0.104
Kim_011	Kim_042	1	2	1	0	0	0.116	0
Kim_011	Kim_055	1	1	1	0	0	0.092	0
Kim_011	Kim_056	1	1	1	0	0	0.076	0
Kim_011	Kim_057	1	2	1	0	0	0.093	0
Kim_011	Kim_058	1	1	1	0	0	0.114	0
Kim_011	Kim_062	1	1	1	0	0	0.104	0
Kim_011	Kim_063	1	2	1	0.059	0	0.202	0.059
Kim_011	Kim_066	1	1	1	0.019	0	0.119	0.019
Kim_011	Kim_067	1	1	1	0	0	0.057	0
Kim_011	Kim_068	1	1	1	0	0	0.11	0
Kim_011	Kim_069	1	1	1	0	0	0.078	0
Kim_011	Kim_070	1	2	1	0	0	0.116	0
Kim_011	Kim_071	1	2	1	0	0	0.077	0
Kim_011	Kim_072	1	2	1	0.021	0	0.13	0.021
Kim_011	Kim_073	1	1	1	0.044	0	0.184	0.044
Kim_011	NI_003	1	1	1	0	0	0.054	0
Kim_011	NI_011	1	1	1	0	0	0.078	0
Kim_011	NI_012	1	3	1	0.107	0	0.274	0.107
Kim_011	NI_015	1	1	1	0.043	0	0.145	0.043
Kim_011	NI_025	1	1	1	0	0	0.068	0
Kim_011	NI_026	1	2	1	0	0	0.091	0
Kim_011	NI_027	1	1	1	0	0	0.072	0
Kim_011	NI_032	1	1	1	0	0	0.07	0
Kim_011	NI_033	1	1	1	0.059	0	0.199	0.059
Kim_011	NI_034	1	1	1	0.156	0.033	0.304	0.156
Kim_011	NI_035	1	1	1	0	0	0.102	0
Kim_011	NI_036	1	4	1	0	0	0.098	0
Kim_011	NI_037	1	1	1	0.015	0	0.127	0.015
Kim_011	NI_038	1	1	1	0.039	0	0.156	0.039
Kim_011	NI_039	1	1	1	0.04	0	0.146	0.04
Kim_011	NI_040	1	2	1	0	0	0.065	0
Kim_011	NI_041	1	1	1	0.039	0	0.156	0.039
Kim_011	NI_042	1	4	1	0.134	0	0.323	0.134
Kim_011	NI_043	1	2	1	0	0	0.055	0
Kim_011	NI_044	1	2	1	0	0	0.106	0
Kim_011	NI_045	1	1	1	0.007	0	0.123	0.007
Kim_011	NI_048	1	1	1	0	0	0.07	0
Kim_011	NI_050	1	3	1	0.146	0.02	0.299	0.146
Kim_011	NI_051	1	2	1	0	0	0.076	0
Kim_011	NI_052	1	2	1	0	0	0.072	0
Kim_011	NI_053	1	2	1	0	0	0.094	0
Kim_011	NI_056	1	1	1	0	0	0.052	0
Kim_011	NI_057	1	2	1	0.037	0	0.17	0.037
Kim_011	NI_058	1	2	1	0	0	0.068	0
Kim_011	NI_059	1	1	1	0	0	0.069	0
Kim_011	NI_060	1	2	1	0.001	0	0.159	0.001
Kim_011	NI_061	1	1	1	0	0	0.099	0
Kim_011	NI_062	1	2	1	0.022	0	0.168	0.022
Kim_011	NI_064	1	2	1	0	0	0.086	0
Kim_011	NI_065	1	1	1	0	0	0.095	0
Kim_011	NI_066	1	2	1	0	0	0.092	0
Kim_011	NI_067	1	1	1	0.057	0	0.176	0.057
Kim_011	SCPv_0787	1	2	1	0	0	0.097	0
Kim_011	SCPv_0788	1	3	1	0	0	0.092	0
Kim_011	SCPv_0789	1	1	1	0.015	0	0.152	0.015
Kim_011	SCPv_0790	1	2	1	0	0	0.091	0
Kim_011	SCPv_0793	1	1	1	0.013	0	0.133	0.013
Kim_011	SCPv_0794	1	2	1	0	0	0.12	0
Kim_011	SCPv_0795	1	2	1	0.07	0	0.198	0.07
Kim_011	SCPv_0796	1	3	1	0.06	0	0.22	0.06
Kim_011	SCPv_0797	1	1	1	0	0	0.068	0
Kim_011	SCPv_0798	1	3	1	0.115	0	0.292	0.115
Kim_011	SCPv_0799	1	4	1	0.004	0	0.182	0.004
Kim_011	SCPv_0800	1	1	1	0	0	0.077	0
Kim_011	SCPv_0801	1	4	1	0.049	0	0.205	0.049
Kim_011	SCPv_0802	1	2	1	0.034	0	0.15	0.034
Kim_011	SCPv_0803	1	1	1	0	0	0.094	0
Kim_011	SCPv_0804	1	1	1	0	0	0.044	0
Kim_011	SCPv_0806	1	2	1	0	0	0.043	0
Kim_011	SCPv_0807	1	2	1	0	0	0.126	0
Kim_011	SCPv_0809	1	1	1	0.022	0	0.12	0.022
Kim_011	SCPv_0810	1	1	1	0.009	0	0.121	0.009
Kim_011	SCPv_0811	1	1	1	0	0	0.075	0
Kim_011	SCPv_0813	1	1	1	0	0	0.097	0
Kim_011	SCPv_0822	1	1	1	0.009	0	0.111	0.009
Kim_011	SCPv_0824	1	1	1	0.035	0	0.144	0.035
Kim_011	SCPv_0825	1	1	1	0.006	0	0.147	0.006
Kim_011	SCPv_0826	1	3	1	0	0	0.162	0
Kim_011	SCPv_0828	1	2	1	0.043	0	0.178	0.043
Kim_011	SCPv_0831	1	2	1	0	0	0.103	0
Kim_011	SCPv_0832	1	1	1	0	0	0.087	0
Kim_011	SCPv_0833	1	3	1	0	0	0.063	0
Kim_011	SCPv_0834	1	5	1	0	0	0.102	0
Kim_011	SCPv_0835	1	2	1	0	0	0.058	0
Kim_011	SCPv_0836	1	1	1	0	0	0.097	0
Kim_011	SCPv_0837	1	1	1	0	0	0.082	0
Kim_011	SCPv_0838	1	4	1	0	0	0.169	0
Kim_011	SCPv_0839	1	1	1	0.033	0	0.145	0.033
Kim_011	SCPv_0843	1	1	1	0	0	0.089	0
Kim_011	SCPv_0844	1	2	1	0	0	0.07	0
Kim_011	SCPv_0845	1	1	1	0	0	0.122	0
Kim_011	SCPv_0846	1	3	1	0	0	0.089	0
Kim_011	SCPv_0847	1	3	1	0	0	0.078	0
Kim_011	SCPv_0848	1	1	1	0	0	0.061	0
Kim_011	SCPv_0849	1	2	1	0.027	0	0.19	0.027
Kim_011	SCPv_0850	1	2	1	0.016	0	0.149	0.016
Kim_011	SCPv_0851	1	1	1	0	0	0.057	0
Kim_011	SCPv_0852	1	2	1	0.038	0	0.152	0.038
Kim_011	SCPv_0853	1	2	1	0.072	0	0.221	0.072
Kim_011	SCPv_0854	1	2	1	0.056	0	0.207	0.056
Kim_011	SCPv_0855	1	3	1	0.126	0.003	0.283	0.126
Kim_011	SCPv_0856	1	2	1	0.012	0	0.119	0.012
Kim_011	SCPv_1143	1	1	1	0.017	0	0.128	0.017
Kim_011	SCPv_1144	1	1	1	0	0	0.059	0
Kim_011	SCPv_1145	1	1	1	0	0	0.055	0
Kim_011	SCPv_1146	1	1	1	0	0	0.055	0
Kim_011	SCPv_1147	1	1	1	0.016	0	0.133	0.016
Kim_011	SCPv_1148	1	1	1	0.045	0	0.167	0.045
Kim_011	SCPv_1149	1	1	1	0.001	0	0.139	0.001
Kim_011	SCPv_1150	1	1	1	0.045	0	0.167	0.045
Kim_011	SCPv_1151	1	1	1	0	0	0.059	0
Kim_011	SCPv_1152	1	1	1	0.001	0	0.139	0.001
Kim_011	SCPv_1153	1	1	1	0	0	0.065	0
Kim_011	SCPv_1154	1	2	1	0	0	0.052	0
Kim_011	SCPv_1155	1	1	1	0	0	0.056	0
Kim_011	SCPv_1156	1	1	1	0.012	0	0.132	0.012
Kim_011	SCPv_1157	1	1	1	0	0	0.076	0
Kim_011	SCPv_1158	1	1	1	0	0	0.066	0
Kim_011	SCPv_1159	1	1	1	0.007	0	0.143	0.007
Kim_011	SCPv_1160	1	1	1	0	0	0.065	0
Kim_011	SCPv_1161	1	1	1	0	0	0.042	0
Kim_011	SCPv_1162	1	1	1	0	0	0.042	0
Kim_011	SCPv_1164	1	1	1	0.007	0	0.101	0.007
Kim_011	SCPv_1165	1	1	1	0	0	0.065	0
Kim_011	SCPv_1166	1	2	1	0	0	0.08	0
Kim_011	SCPv_1167	1	1	1	0	0	0.064	0
Kim_011	SCPv_1168	1	1	1	0	0	0.042	0
Kim_011	SCPv_1169	1	1	1	0	0	0.042	0
Kim_011	SCPv_1170	1	1	1	0	0	0.042	0
Kim_011	SCPv_1171	1	1	1	0	0	0.043	0
Kim_011	SCPv_1172	1	1	1	0	0	0.065	0
Kim_011	SCPv_1174	1	1	1	0	0	0.042	0
Kim_011	SCPv_1175	1	1	1	0	0	0.06	0
Kim_011	SCPv_1176	1	1	1	0	0	0.076	0
Kim_011	SCPv_1178	1	1	1	0	0	0.093	0
Kim_011	SCPv_1179	1	1	1	0	0	0.043	0
Kim_011	SCPv_1180	1	1	1	0	0	0.065	0
Kim_011	SCPv_1181	1	1	1	0	0	0.064	0
Kim_011	SCPv_1182	1	1	1	0	0	0.042	0
Kim_011	SCPv_1183	1	1	1	0	0	0.058	0
Kim_011	SCPv_1184	1	1	1	0	0	0.065	0
Kim_011	SCPv_1185	1	1	1	0	0	0.065	0
Kim_011	SCPv_1189	1	1	1	0	0	0.058	0
Kim_011	SCPv_1190	1	1	1	0	0	0.064	0
Kim_011	SCPv_1192	1	1	1	0	0	0.059	0
Kim_012	Kim_013	1	2	1	0	0	0.089	0
Kim_012	Kim_014	1	1	1	0.039	0	0.142	0.039
Kim_012	Kim_015	1	1	1	0	0	0.081	0
Kim_012	Kim_016	1	2	1	0	0	0.074	0
Kim_012	Kim_017	1	1	1	0	0	0.083	0
Kim_012	Kim_018	1	1	1	0.088	0.006	0.207	0.088
Kim_012	Kim_019	1	2	1	0.014	0	0.124	0.014
Kim_012	Kim_020	1	2	1	0	0	0.052	0
Kim_012	Kim_021	1	1	1	0.017	0	0.132	0.017
Kim_012	Kim_022	1	1	1	0	0	0.096	0
Kim_012	Kim_023	1	3	1	0.037	0	0.172	0.037
Kim_012	Kim_024	1	1	1	0	0	0.052	0
Kim_012	Kim_025	1	2	1	0	0	0.049	0
Kim_012	Kim_026	1	1	1	0	0	0.062	0
Kim_012	Kim_027	1	1	1	0.037	0	0.176	0.037
Kim_012	Kim_028	1	2	1	0.017	0	0.134	0.017
Kim_012	Kim_029	1	1	1	0.036	0	0.156	0.036
Kim_012	Kim_030	1	1	1	0	0	0.086	0
Kim_012	Kim_031	1	3	1	0	0	0.058	0
Kim_012	Kim_032	1	1	1	0	0	0.062	0
Kim_012	Kim_033	1	2	1	0.038	0	0.145	0.038
Kim_012	Kim_042	1	2	1	0.051	0	0.181	0.051
Kim_012	Kim_055	1	1	1	0	0	0.062	0
Kim_012	Kim_056	1	1	1	0	0	0.065	0
Kim_012	Kim_057	1	2	1	0	0	0.105	0
Kim_012	Kim_058	1	1	1	0.017	0	0.134	0.017
Kim_012	Kim_062	1	1	1	0	0	0.05	0
Kim_012	Kim_063	1	2	1	0	0	0.07	0
Kim_012	Kim_066	1	1	1	0	0	0.053	0
Kim_012	Kim_067	1	1	1	0.044	0	0.175	0.044
Kim_012	Kim_068	1	1	1	0.043	0	0.174	0.043
Kim_012	Kim_069	1	1	1	0.028	0	0.156	0.028
Kim_012	Kim_070	1	2	1	0.037	0	0.182	0.037
Kim_012	Kim_071	1	2	1	0	0	0.134	0
Kim_012	Kim_072	1	2	1	0	0	0.059	0
Kim_012	Kim_073	1	1	1	0	0	0.119	0
Kim_012	NI_003	1	1	1	0	0	0.078	0
Kim_012	NI_011	1	1	1	0	0	0.085	0
Kim_012	NI_012	1	3	1	0	0	0.125	0
Kim_012	NI_015	1	1	1	0	0	0.072	0
Kim_012	NI_025	1	1	1	0.071	0.003	0.182	0.071
Kim_012	NI_026	1	2	1	0.059	0	0.193	0.059
Kim_012	NI_027	1	1	1	0	0	0.106	0
Kim_012	NI_032	1	1	1	0.016	0	0.13	0.016
Kim_012	NI_033	1	1	1	0	0	0.084	0
Kim_012	NI_034	1	1	1	0.022	0	0.12	0.022
Kim_012	NI_035	1	1	1	0	0	0.053	0
Kim_012	NI_036	1	4	1	0	0	0.063	0
Kim_012	NI_037	1	1	1	0	0	0.093	0
Kim_012	NI_038	1	1	1	0	0	0.05	0
Kim_012	NI_039	1	1	1	0.048	0	0.168	0.048
Kim_012	NI_040	1	2	1	0.034	0	0.169	0.034
Kim_012	NI_041	1	1	1	0	0	0.05	0
Kim_012	NI_042	1	4	1	0.019	0	0.204	0.019
Kim_012	NI_043	1	2	1	0.034	0	0.131	0.034
Kim_012	NI_044	1	2	1	0	0	0.069	0
Kim_012	NI_045	1	1	1	0	0	0.112	0
Kim_012	NI_048	1	1	1	0	0	0.082	0
Kim_012	NI_050	1	3	1	0	0	0.09	0
Kim_012	NI_051	1	2	1	0	0	0.062	0
Kim_012	NI_052	1	2	1	0	0	0.076	0
Kim_012	NI_053	1	2	1	0	0	0.054	0
Kim_012	NI_056	1	1	1	0	0	0.051	0
Kim_012	NI_057	1	2	1	0.005	0	0.099	0.005
Kim_012	NI_058	1	2	1	0	0	0.131	0
Kim_012	NI_059	1	1	1	0.018	0	0.128	0.018
Kim_012	NI_060	1	2	1	0	0	0.121	0
Kim_012	NI_061	1	1	1	0	0	0.084	0
Kim_012	NI_062	1	2	1	0	0	0.089	0
Kim_012	NI_064	1	2	1	0	0	0.119	0
Kim_012	NI_065	1	1	1	0	0	0.083	0
Kim_012	NI_066	1	2	1	0	0	0.081	0
Kim_012	NI_067	1	1	1	0.029	0	0.15	0.029
Kim_012	SCPv_0787	1	2	1	0	0	0.103	0
Kim_012	SCPv_0788	1	3	1	0	0	0.049	0
Kim_012	SCPv_0789	1	1	1	0	0	0.105	0
Kim_012	SCPv_0790	1	2	1	0	0	0.088	0
Kim_012	SCPv_0793	1	1	1	0	0	0.06	0
Kim_012	SCPv_0794	1	2	1	0	0	0.054	0
Kim_012	SCPv_0795	1	2	1	0.036	0	0.174	0.036
Kim_012	SCPv_0796	1	3	1	0	0	0.116	0
Kim_012	SCPv_0797	1	1	1	0.055	0	0.168	0.055
Kim_012	SCPv_0798	1	3	1	0	0	0.101	0
Kim_012	SCPv_0799	1	4	1	0	0	0.055	0
Kim_012	SCPv_0800	1	1	1	0.002	0	0.114	0.002
Kim_012	SCPv_0801	1	4	1	0	0	0.067	0
Kim_012	SCPv_0802	1	2	1	0	0	0.068	0
Kim_012	SCPv_0803	1	1	1	0	0	0.059	0
Kim_012	SCPv_0804	1	1	1	0	0	0.071	0
Kim_012	SCPv_0806	1	2	1	0	0	0.079	0
Kim_012	SCPv_0807	1	2	1	0.019	0	0.148	0.019
Kim_012	SCPv_0809	1	1	1	0	0	0.08	0
Kim_012	SCPv_0810	1	1	1	0	0	0.114	0
Kim_012	SCPv_0811	1	1	1	0	0	0.083	0
Kim_012	SCPv_0813	1	1	1	0	0	0.106	0
Kim_012	SCPv_0822	1	1	1	0.02	0	0.111	0.02
Kim_012	SCPv_0824	1	1	1	0	0	0.066	0
Kim_012	SCPv_0825	1	1	1	0	0	0.068	0
Kim_012	SCPv_0826	1	3	1	0.118	0.02	0.254	0.118
Kim_012	SCPv_0828	1	2	1	0.029	0	0.168	0.029
Kim_012	SCPv_0831	1	2	1	0	0	0.09	0
Kim_012	SCPv_0832	1	1	1	0	0	0.063	0
Kim_012	SCPv_0833	1	3	1	0.054	0	0.196	0.054
Kim_012	SCPv_0834	1	5	1	0	0	0.158	0
Kim_012	SCPv_0835	1	2	1	0	0	0.086	0
Kim_012	SCPv_0836	1	1	1	0	0	0.1	0
Kim_012	SCPv_0837	1	1	1	0	0	0.117	0
Kim_012	SCPv_0838	1	4	1	0	0	0.099	0
Kim_012	SCPv_0839	1	1	1	0	0	0.059	0
Kim_012	SCPv_0843	1	1	1	0.076	0	0.196	0.076
Kim_012	SCPv_0844	1	2	1	0	0	0.134	0
Kim_012	SCPv_0845	1	1	1	0	0	0.12	0
Kim_012	SCPv_0846	1	3	1	0	0	0.1	0
Kim_012	SCPv_0847	1	3	1	0.092	0	0.244	0.092
Kim_012	SCPv_0848	1	1	1	0	0	0.037	0
Kim_012	SCPv_0849	1	2	1	0.021	0	0.144	0.021
Kim_012	SCPv_0850	1	2	1	0	0	0.12	0
Kim_012	SCPv_0851	1	1	1	0	0	0.064	0
Kim_012	SCPv_0852	1	2	1	0	0	0.083	0
Kim_012	SCPv_0853	1	2	1	0	0	0.084	0
Kim_012	SCPv_0854	1	2	1	0	0	0.087	0
Kim_012	SCPv_0855	1	3	1	0	0	0.081	0
Kim_012	SCPv_0856	1	2	1	0.057	0	0.167	0.057
Kim_012	SCPv_1143	1	1	1	0.021	0	0.143	0.021
Kim_012	SCPv_1144	1	1	1	0	0	0.098	0
Kim_012	SCPv_1145	1	1	1	0.04	0	0.16	0.04
Kim_012	SCPv_1146	1	1	1	0.04	0	0.16	0.04
Kim_012	SCPv_1147	1	1	1	0	0	0.05	0
Kim_012	SCPv_1148	1	1	1	0	0	0.076	0
Kim_012	SCPv_1149	1	1	1	0.031	0	0.143	0.031
Kim_012	SCPv_1150	1	1	1	0	0	0.076	0
Kim_012	SCPv_1151	1	1	1	0	0	0.1	0
Kim_012	SCPv_1152	1	1	1	0.031	0	0.143	0.031
Kim_012	SCPv_1153	1	1	1	0.054	0	0.176	0.054
Kim_012	SCPv_1154	1	2	1	0	0	0.062	0
Kim_012	SCPv_1155	1	1	1	0.043	0	0.165	0.043
Kim_012	SCPv_1156	1	1	1	0	0	0.058	0
Kim_012	SCPv_1157	1	1	1	0	0	0.064	0
Kim_012	SCPv_1158	1	1	1	0	0	0.078	0
Kim_012	SCPv_1159	1	1	1	0	0	0.076	0
Kim_012	SCPv_1160	1	1	1	0.054	0	0.176	0.054
Kim_012	SCPv_1161	1	1	1	0	0	0.069	0
Kim_012	SCPv_1162	1	1	1	0	0	0.067	0
Kim_012	SCPv_1164	1	1	1	0	0	0.07	0
Kim_012	SCPv_1165	1	1	1	0.054	0	0.176	0.054
Kim_012	SCPv_1166	1	2	1	0	0	0.098	0
Kim_012	SCPv_1167	1	1	1	0	0	0.075	0
Kim_012	SCPv_1168	1	1	1	0	0	0.069	0
Kim_012	SCPv_1169	1	1	1	0	0	0.069	0
Kim_012	SCPv_1170	1	1	1	0	0	0.069	0
Kim_012	SCPv_1171	1	1	1	0	0	0.072	0
Kim_012	SCPv_1172	1	1	1	0.054	0	0.176	0.054
Kim_012	SCPv_1174	1	1	1	0	0	0.069	0
Kim_012	SCPv_1175	1	1	1	0	0	0.044	0
Kim_012	SCPv_1176	1	1	1	0	0	0.064	0
Kim_012	SCPv_1178	1	1	1	0	0	0.111	0
Kim_012	SCPv_1179	1	1	1	0	0	0.071	0
Kim_012	SCPv_1180	1	1	1	0.054	0	0.176	0.054
Kim_012	SCPv_1181	1	1	1	0	0	0.07	0
Kim_012	SCPv_1182	1	1	1	0	0	0.069	0
Kim_012	SCPv_1183	1	1	1	0	0	0.049	0
Kim_012	SCPv_1184	1	1	1	0.054	0	0.176	0.054
Kim_012	SCPv_1185	1	1	1	0.054	0	0.176	0.054
Kim_012	SCPv_1189	1	1	1	0	0	0.075	0
Kim_012	SCPv_1190	1	1	1	0	0	0.07	0
Kim_012	SCPv_1192	1	1	1	0	0	0.05	0
Kim_013	Kim_014	2	1	1	0	0	0.074	0
Kim_013	Kim_015	2	1	1	0	0	0.104	0
Kim_013	Kim_016	2	2	1	0	0	0.103	0
Kim_013	Kim_017	2	1	1	0	0	0.076	0
Kim_013	Kim_018	2	1	1	0.027	0	0.136	0.027
Kim_013	Kim_019	2	2	1	0	0	0.097	0
Kim_013	Kim_020	2	2	2	0.092	0	0.128	0.046
Kim_013	Kim_021	2	1	1	0	0	0.1	0
Kim_013	Kim_022	2	1	1	0.058	0	0.183	0.058
Kim_013	Kim_023	2	3	1	0	0	0.095	0
Kim_013	Kim_024	2	1	1	0.028	0	0.132	0.028
Kim_013	Kim_025	2	2	1	0	0	0.098	0
Kim_013	Kim_026	2	1	1	0.074	0	0.212	0.074
Kim_013	Kim_027	2	1	1	0.014	0	0.141	0.014
Kim_013	Kim_028	2	2	1	0	0	0.08	0
Kim_013	Kim_029	2	1	1	0.051	0	0.186	0.051
Kim_013	Kim_030	2	1	1	0.003	0	0.104	0.003
Kim_013	Kim_031	2	3	1	0	0	0.14	0
Kim_013	Kim_032	2	1	1	0	0	0.06	0
Kim_013	Kim_033	2	2	2	0.034	0	0.091	0.017
Kim_013	Kim_042	2	2	1	0	0	0.068	0
Kim_013	Kim_055	2	1	1	0	0	0.06	0
Kim_013	Kim_056	2	1	1	0.004	0	0.099	0.004
Kim_013	Kim_057	2	2	1	0	0	0.123	0
Kim_013	Kim_058	2	1	1	0.119	0.019	0.253	0.119
Kim_013	Kim_062	2	1	1	0	0	0.062	0
Kim_013	Kim_063	2	2	1	0	0	0.13	0
Kim_013	Kim_066	2	1	1	0	0	0.103	0
Kim_013	Kim_067	2	1	1	0	0	0.078	0
Kim_013	Kim_068	2	1	1	0.003	0	0.134	0.003
Kim_013	Kim_069	2	1	1	0.008	0	0.143	0.008
Kim_013	Kim_070	2	2	1	0	0	0.109	0
Kim_013	Kim_071	2	2	2	0.018	0	0.09	0.009
Kim_013	Kim_072	2	2	1	0	0	0.137	0
Kim_013	Kim_073	2	1	1	0.002	0	0.114	0.002
Kim_013	NI_003	2	1	1	0	0	0.121	0
Kim_013	NI_011	2	1	1	0	0	0.057	0
Kim_013	NI_012	2	3	1	0	0	0.073	0
Kim_013	NI_015	2	1	1	0	0	0.045	0
Kim_013	NI_025	2	1	1	0	0	0.075	0
Kim_013	NI_026	2	2	1	0	0	0.059	0
Kim_013	NI_027	2	1	1	0	0	0.062	0
Kim_013	NI_032	2	1	1	0	0	0.099	0
Kim_013	NI_033	2	1	1	0	0	0.083	0
Kim_013	NI_034	2	1	1	0.054	0	0.195	0.054
Kim_013	NI_035	2	1	1	0.018	0	0.13	0.018
Kim_013	NI_036	2	4	1	0	0	0.116	0
Kim_013	NI_037	2	1	1	0	0	0.062	0
Kim_013	NI_038	2	1	1	0.029	0	0.16	0.029
Kim_013	NI_039	2	1	1	0.05	0	0.174	0.05
Kim_013	NI_040	2	2	1	0	0	0.058	0
Kim_013	NI_041	2	1	1	0.029	0	0.16	0.029
Kim_013	NI_042	2	4	1	0	0	0.126	0
Kim_013	NI_043	2	2	1	0	0	0.043	0
Kim_013	NI_044	2	2	2	0.064	0	0.113	0.032
Kim_013	NI_045	2	1	1	0	0	0.054	0
Kim_013	NI_048	2	1	1	0.059	0	0.188	0.059
Kim_013	NI_050	2	3	1	0	0	0.095	0
Kim_013	NI_051	2	2	1	0	0	0.075	0
Kim_013	NI_052	2	2	1	0	0	0.128	0
Kim_013	NI_053	2	2	1	0	0	0.085	0
Kim_013	NI_056	2	1	1	0	0	0.064	0
Kim_013	NI_057	2	2	2	0.53	0.17	0.365	0.265
Kim_013	NI_058	2	2	1	0	0	0.084	0
Kim_013	NI_059	2	1	1	0	0	0.078	0
Kim_013	NI_060	2	2	1	0.012	0	0.157	0.006
Kim_013	NI_061	2	1	1	0.039	0	0.173	0.039
Kim_013	NI_062	2	2	1	0	0	0.127	0
Kim_013	NI_064	2	2	1	0	0	0.092	0
Kim_013	NI_065	2	1	1	0	0	0.076	0
Kim_013	NI_066	2	2	2	0.052	0	0.101	0.026
Kim_013	NI_067	2	1	1	0.031	0	0.158	0.031
Kim_013	SCPv_0787	2	2	1	0	0	0.073	0
Kim_013	SCPv_0788	2	3	1	0	0	0.09	0
Kim_013	SCPv_0789	2	1	1	0.006	0	0.129	0.006
Kim_013	SCPv_0790	2	2	2	0.088	0	0.116	0.044
Kim_013	SCPv_0793	2	1	1	0	0	0.073	0
Kim_013	SCPv_0794	2	2	1	0	0	0.096	0
Kim_013	SCPv_0795	2	2	1	0	0	0.07	0
Kim_013	SCPv_0796	2	3	1	0	0	0.071	0
Kim_013	SCPv_0797	2	1	1	0.022	0	0.119	0.022
Kim_013	SCPv_0798	2	3	2	0.106	0	0.15	0.053
Kim_013	SCPv_0799	2	4	1	0	0	0.148	0
Kim_013	SCPv_0800	2	1	1	0.025	0	0.147	0.025
Kim_013	SCPv_0801	2	4	1	0	0	0.11	0
Kim_013	SCPv_0802	2	2	2	0.084	0	0.12	0.042
Kim_013	SCPv_0803	2	1	1	0	0	0.125	0
Kim_013	SCPv_0804	2	1	1	0	0	0.107	0
Kim_013	SCPv_0806	2	2	2	0.01	0	0.065	0.005
Kim_013	SCPv_0807	2	2	2	0.128	0	0.149	0.064
Kim_013	SCPv_0809	2	1	1	0	0	0.081	0
Kim_013	SCPv_0810	2	1	1	0	0	0.113	0
Kim_013	SCPv_0811	2	1	1	0.027	0	0.17	0.027
Kim_013	SCPv_0813	2	1	1	0	0	0.073	0
Kim_013	SCPv_0822	2	1	1	0.115	0	0.26	0.115
Kim_013	SCPv_0824	2	1	1	0	0	0.05	0
Kim_013	SCPv_0825	2	1	1	0	0	0.099	0
Kim_013	SCPv_0826	2	3	2	0.034	0	0.1	0.017
Kim_013	SCPv_0828	2	2	1	0	0	0.075	0
Kim_013	SCPv_0831	2	2	1	0	0	0.075	0
Kim_013	SCPv_0832	2	1	1	0	0	0.1	0
Kim_013	SCPv_0833	2	3	2	0.008	0	0.092	0.004
Kim_013	SCPv_0834	2	5	1	0	0	0.189	0
Kim_013	SCPv_0835	2	2	2	0.092	0	0.126	0.046
Kim_013	SCPv_0836	2	1	1	0	0	0.074	0
Kim_013	SCPv_0837	2	1	1	0.034	0	0.151	0.034
Kim_013	SCPv_0838	2	4	1	0	0	0.181	0
Kim_013	SCPv_0839	2	1	1	0	0	0.078	0
Kim_013	SCPv_0843	2	1	1	0	0	0.078	0
Kim_013	SCPv_0844	2	2	2	0.012	0	0.085	0.006
Kim_013	SCPv_0845	2	1	1	0.044	0	0.177	0.044
Kim_013	SCPv_0846	2	3	1	0	0	0.092	0
Kim_013	SCPv_0847	2	3	1	0	0	0.057	0
Kim_013	SCPv_0848	2	1	1	0.032	0	0.141	0.032
Kim_013	SCPv_0849	2	2	1	0	0	0.107	0
Kim_013	SCPv_0850	2	2	1	0	0	0.112	0
Kim_013	SCPv_0851	2	1	1	0	0	0.087	0
Kim_013	SCPv_0852	2	2	1	0	0	0.108	0
Kim_013	SCPv_0853	2	2	1	0	0	0.078	0
Kim_013	SCPv_0854	2	2	1	0	0	0.137	0
Kim_013	SCPv_0855	2	3	2	0.048	0	0.112	0.024
Kim_013	SCPv_0856	2	2	2	0.092	0	0.117	0.046
Kim_013	SCPv_1143	2	1	1	0	0	0.057	0
Kim_013	SCPv_1144	2	1	1	0	0	0.066	0
Kim_013	SCPv_1145	2	1	1	0	0	0.093	0
Kim_013	SCPv_1146	2	1	1	0	0	0.093	0
Kim_013	SCPv_1147	2	1	1	0	0	0.053	0
Kim_013	SCPv_1148	2	1	1	0	0	0.096	0
Kim_013	SCPv_1149	2	1	1	0.004	0	0.124	0.004
Kim_013	SCPv_1150	2	1	1	0	0	0.096	0
Kim_013	SCPv_1151	2	1	1	0	0	0.067	0
Kim_013	SCPv_1152	2	1	1	0.004	0	0.124	0.004
Kim_013	SCPv_1153	2	1	1	0	0	0.106	0
Kim_013	SCPv_1154	2	2	1	0	0	0.081	0
Kim_013	SCPv_1155	2	1	1	0	0	0.096	0
Kim_013	SCPv_1156	2	1	1	0	0	0.111	0
Kim_013	SCPv_1157	2	1	1	0	0	0.087	0
Kim_013	SCPv_1158	2	1	1	0	0	0.075	0
Kim_013	SCPv_1159	2	1	1	0	0	0.061	0
Kim_013	SCPv_1160	2	1	1	0	0	0.106	0
Kim_013	SCPv_1161	2	1	1	0	0	0.063	0
Kim_013	SCPv_1162	2	1	1	0	0	0.063	0
Kim_013	SCPv_1164	2	1	1	0	0	0.123	0
Kim_013	SCPv_1165	2	1	1	0	0	0.106	0
Kim_013	SCPv_1166	2	2	1	0	0	0.086	0
Kim_013	SCPv_1167	2	1	1	0	0	0.06	0
Kim_013	SCPv_1168	2	1	1	0	0	0.063	0
Kim_013	SCPv_1169	2	1	1	0	0	0.063	0
Kim_013	SCPv_1170	2	1	1	0	0	0.063	0
Kim_013	SCPv_1171	2	1	1	0	0	0.066	0
Kim_013	SCPv_1172	2	1	1	0	0	0.106	0
Kim_013	SCPv_1174	2	1	1	0	0	0.063	0
Kim_013	SCPv_1175	2	1	1	0.013	0	0.148	0.013
Kim_013	SCPv_1176	2	1	1	0	0	0.087	0
Kim_013	SCPv_1178	2	1	1	0	0	0.086	0
Kim_013	SCPv_1179	2	1	1	0	0	0.065	0
Kim_013	SCPv_1180	2	1	1	0	0	0.106	0
Kim_013	SCPv_1181	2	1	1	0	0	0.123	0
Kim_013	SCPv_1182	2	1	1	0	0	0.063	0
Kim_013	SCPv_1183	2	1	1	0	0	0.088	0
Kim_013	SCPv_1184	2	1	1	0	0	0.106	0
Kim_013	SCPv_1185	2	1	1	0	0	0.106	0
Kim_013	SCPv_1189	2	1	1	0	0	0.099	0
Kim_013	SCPv_1190	2	1	1	0	0	0.123	0
Kim_013	SCPv_1192	2	1	1	0	0	0.091	0
Kim_014	Kim_015	1	1	1	0.066	0.005	0.172	0.066
Kim_014	Kim_016	1	2	1	0	0	0.095	0
Kim_014	Kim_017	1	1	1	0	0	0.063	0
Kim_014	Kim_018	1	1	1	0	0	0.058	0
Kim_014	Kim_019	1	2	1	0	0	0.061	0
Kim_014	Kim_020	1	2	1	0.069	0	0.199	0.069
Kim_014	Kim_021	1	1	1	0	0	0.09	0
Kim_014	Kim_022	1	1	1	0	0	0.067	0
Kim_014	Kim_023	1	3	1	0	0	0.087	0
Kim_014	Kim_024	1	1	1	0	0	0.137	0
Kim_014	Kim_025	1	2	1	0	0	0.056	0
Kim_014	Kim_026	1	1	1	0	0	0.08	0
Kim_014	Kim_027	1	1	1	0.016	0	0.157	0.016
Kim_014	Kim_028	1	2	1	0	0	0.065	0
Kim_014	Kim_029	1	1	1	0	0	0.063	0
Kim_014	Kim_030	1	1	1	0	0	0.049	0
Kim_014	Kim_031	1	3	1	0.048	0	0.21	0.048
Kim_014	Kim_032	1	1	1	0.024	0	0.164	0.024
Kim_014	Kim_033	1	2	1	0	0	0.102	0
Kim_014	Kim_042	1	2	1	0.045	0	0.162	0.045
Kim_014	Kim_055	1	1	1	0.024	0	0.164	0.024
Kim_014	Kim_056	1	1	1	0	0	0.091	0
Kim_014	Kim_057	1	2	1	0.002	0	0.143	0.002
Kim_014	Kim_058	1	1	1	0	0	0.067	0
Kim_014	Kim_062	1	1	1	0	0	0.049	0
Kim_014	Kim_063	1	2	1	0.011	0	0.108	0.011
Kim_014	Kim_066	1	1	1	0.071	0	0.182	0.071
Kim_014	Kim_067	1	1	1	0.028	0	0.149	0.028
Kim_014	Kim_068	1	1	1	0	0	0.084	0
Kim_014	Kim_069	1	1	1	0.034	0	0.143	0.034
Kim_014	Kim_070	1	2	1	0.014	0	0.129	0.014
Kim_014	Kim_071	1	2	1	0	0	0.084	0
Kim_014	Kim_072	1	2	1	0	0	0.122	0
Kim_014	Kim_073	1	1	1	0	0	0.095	0
Kim_014	NI_003	1	1	1	0	0	0.055	0
Kim_014	NI_011	1	1	1	0.135	0.032	0.267	0.135
Kim_014	NI_012	1	3	1	0	0	0.086	0
Kim_014	NI_015	1	1	1	0	0	0.071	0
Kim_014	NI_025	1	1	1	0.054	0	0.164	0.054
Kim_014	NI_026	1	2	1	0	0	0.09	0
Kim_014	NI_027	1	1	1	0	0	0.04	0
Kim_014	NI_032	1	1	1	0	0	0.088	0
Kim_014	NI_033	1	1	1	0	0	0.05	0
Kim_014	NI_034	1	1	1	0	0	0.068	0
Kim_014	NI_035	1	1	1	0	0	0.067	0
Kim_014	NI_036	1	4	1	0	0	0.088	0
Kim_014	NI_037	1	1	1	0.029	0	0.126	0.029
Kim_014	NI_038	1	1	1	0	0	0.047	0
Kim_014	NI_039	1	1	1	0.026	0	0.134	0.026
Kim_014	NI_040	1	2	1	0.008	0	0.095	0.008
Kim_014	NI_041	1	1	1	0	0	0.056	0
Kim_014	NI_042	1	4	1	0	0	0.097	0
Kim_014	NI_043	1	2	1	0	0	0.101	0
Kim_014	NI_044	1	2	1	0.008	0	0.137	0.008
Kim_014	NI_045	1	1	1	0	0	0.065	0
Kim_014	NI_048	1	1	1	0.043	0	0.161	0.043
Kim_014	NI_050	1	3	1	0.053	0	0.169	0.053
Kim_014	NI_051	1	2	1	0	0	0.065	0
Kim_014	NI_052	1	2	1	0	0	0.087	0
Kim_014	NI_053	1	2	1	0	0	0.065	0
Kim_014	NI_056	1	1	1	0	0	0.081	0
Kim_014	NI_057	1	2	1	0	0	0.093	0
Kim_014	NI_058	1	2	1	0	0	0.085	0
Kim_014	NI_059	1	1	1	0.024	0	0.125	0.024
Kim_014	NI_060	1	2	1	0	0	0.09	0
Kim_014	NI_061	1	1	1	0	0	0.049	0
Kim_014	NI_062	1	2	1	0	0	0.114	0
Kim_014	NI_064	1	2	1	0	0	0.105	0
Kim_014	NI_065	1	1	1	0	0	0.078	0
Kim_014	NI_066	1	2	1	0	0	0.088	0
Kim_014	NI_067	1	1	1	0	0	0.045	0
Kim_014	SCPv_0787	1	2	1	0	0	0.096	0
Kim_014	SCPv_0788	1	3	1	0	0	0.105	0
Kim_014	SCPv_0789	1	1	1	0.001	0	0.088	0.001
Kim_014	SCPv_0790	1	2	1	0	0	0.068	0
Kim_014	SCPv_0793	1	1	1	0.019	0	0.117	0.019
Kim_014	SCPv_0794	1	2	1	0	0	0.089	0
Kim_014	SCPv_0795	1	2	1	0	0	0.058	0
Kim_014	SCPv_0796	1	3	1	0	0	0.071	0
Kim_014	SCPv_0797	1	1	1	0	0	0.063	0
Kim_014	SCPv_0798	1	3	1	0	0	0.085	0
Kim_014	SCPv_0799	1	4	1	0	0	0.105	0
Kim_014	SCPv_0800	1	1	1	0	0	0.07	0
Kim_014	SCPv_0801	1	4	1	0	0	0.089	0
Kim_014	SCPv_0802	1	2	1	0.036	0	0.147	0.036
Kim_014	SCPv_0803	1	1	1	0	0	0.103	0
Kim_014	SCPv_0804	1	1	1	0	0	0.04	0
Kim_014	SCPv_0806	1	2	1	0	0	0.098	0
Kim_014	SCPv_0807	1	2	1	0	0	0.058	0
Kim_014	SCPv_0809	1	1	1	0	0	0.052	0
Kim_014	SCPv_0810	1	1	1	0.03	0	0.137	0.03
Kim_014	SCPv_0811	1	1	1	0	0	0.052	0
Kim_014	SCPv_0813	1	1	1	0	0	0.099	0
Kim_014	SCPv_0822	1	1	1	0	0	0.059	0
Kim_014	SCPv_0824	1	1	1	0	0	0.103	0
Kim_014	SCPv_0825	1	1	1	0	0	0.079	0
Kim_014	SCPv_0826	1	3	1	0	0	0.118	0
Kim_014	SCPv_0828	1	2	1	0	0	0.064	0
Kim_014	SCPv_0831	1	2	1	0	0	0.081	0
Kim_014	SCPv_0832	1	1	1	0	0	0.098	0
Kim_014	SCPv_0833	1	3	1	0	0	0.068	0
Kim_014	SCPv_0834	1	5	1	0.065	0	0.229	0.065
Kim_014	SCPv_0835	1	2	1	0.012	0	0.112	0.012
Kim_014	SCPv_0836	1	1	1	0	0	0.093	0
Kim_014	SCPv_0837	1	1	1	0	0	0.079	0
Kim_014	SCPv_0838	1	4	1	0	0	0.073	0
Kim_014	SCPv_0839	1	1	1	0.014	0	0.152	0.014
Kim_014	SCPv_0843	1	1	1	0	0	0.041	0
Kim_014	SCPv_0844	1	2	1	0	0	0.09	0
Kim_014	SCPv_0845	1	1	1	0.022	0	0.113	0.022
Kim_014	SCPv_0846	1	3	1	0	0	0.069	0
Kim_014	SCPv_0847	1	3	1	0.034	0	0.159	0.034
Kim_014	SCPv_0848	1	1	1	0	0	0.038	0
Kim_014	SCPv_0849	1	2	1	0	0	0.064	0
Kim_014	SCPv_0850	1	2	1	0.002	0	0.09	0.002
Kim_014	SCPv_0851	1	1	1	0	0	0.055	0
Kim_014	SCPv_0852	1	2	1	0	0	0.116	0
Kim_014	SCPv_0853	1	2	1	0.027	0	0.145	0.027
Kim_014	SCPv_0854	1	2	1	0	0	0.054	0
Kim_014	SCPv_0855	1	3	1	0	0	0.062	0
Kim_014	SCPv_0856	1	2	1	0	0	0.077	0
Kim_014	SCPv_1143	1	1	1	0	0	0.05	0
Kim_014	SCPv_1144	1	1	1	0	0	0.059	0
Kim_014	SCPv_1145	1	1	1	0	0	0.071	0
Kim_014	SCPv_1146	1	1	1	0	0	0.071	0
Kim_014	SCPv_1147	1	1	1	0.086	0	0.222	0.086
Kim_014	SCPv_1148	1	1	1	0.073	0	0.192	0.073
Kim_014	SCPv_1149	1	1	1	0.081	0	0.212	0.081
Kim_014	SCPv_1150	1	1	1	0.073	0	0.192	0.073
Kim_014	SCPv_1151	1	1	1	0	0	0.06	0
Kim_014	SCPv_1152	1	1	1	0.081	0	0.212	0.081
Kim_014	SCPv_1153	1	1	1	0.007	0	0.149	0.007
Kim_014	SCPv_1154	1	2	1	0	0	0.048	0
Kim_014	SCPv_1155	1	1	1	0	0	0.06	0
Kim_014	SCPv_1156	1	1	1	0.152	0.025	0.299	0.152
Kim_014	SCPv_1157	1	1	1	0	0	0.065	0
Kim_014	SCPv_1158	1	1	1	0	0	0.096	0
Kim_014	SCPv_1159	1	1	1	0.111	0	0.262	0.111
Kim_014	SCPv_1160	1	1	1	0.007	0	0.149	0.007
Kim_014	SCPv_1161	1	1	1	0	0	0.036	0
Kim_014	SCPv_1162	1	1	1	0	0	0.036	0
Kim_014	SCPv_1164	1	1	1	0	0	0.05	0
Kim_014	SCPv_1165	1	1	1	0.007	0	0.149	0.007
Kim_014	SCPv_1166	1	2	1	0.005	0	0.123	0.005
Kim_014	SCPv_1167	1	1	1	0	0	0.056	0
Kim_014	SCPv_1168	1	1	1	0	0	0.036	0
Kim_014	SCPv_1169	1	1	1	0	0	0.036	0
Kim_014	SCPv_1170	1	1	1	0	0	0.036	0
Kim_014	SCPv_1171	1	1	1	0	0	0.037	0
Kim_014	SCPv_1172	1	1	1	0.007	0	0.149	0.007
Kim_014	SCPv_1174	1	1	1	0	0	0.036	0
Kim_014	SCPv_1175	1	1	1	0	0	0.046	0
Kim_014	SCPv_1176	1	1	1	0	0	0.065	0
Kim_014	SCPv_1178	1	1	1	0.051	0	0.173	0.051
Kim_014	SCPv_1179	1	1	1	0	0	0.037	0
Kim_014	SCPv_1180	1	1	1	0.007	0	0.149	0.007
Kim_014	SCPv_1181	1	1	1	0	0	0.05	0
Kim_014	SCPv_1182	1	1	1	0	0	0.036	0
Kim_014	SCPv_1183	1	1	1	0	0	0.05	0
Kim_014	SCPv_1184	1	1	1	0.007	0	0.149	0.007
Kim_014	SCPv_1185	1	1	1	0.007	0	0.149	0.007
Kim_014	SCPv_1189	1	1	1	0	0	0.061	0
Kim_014	SCPv_1190	1	1	1	0	0	0.05	0
Kim_014	SCPv_1192	1	1	1	0	0	0.052	0
Kim_015	Kim_016	1	2	1	0.008	0	0.141	0.008
Kim_015	Kim_017	1	1	1	0	0	0.085	0
Kim_015	Kim_018	1	1	1	0	0	0.069	0
Kim_015	Kim_019	1	2	1	0	0	0.07	0
Kim_015	Kim_020	1	2	1	0.007	0	0.14	0.007
Kim_015	Kim_021	1	1	1	0.037	0	0.161	0.037
Kim_015	Kim_022	1	1	1	0	0	0.062	0
Kim_015	Kim_023	1	3	1	0.023	0	0.148	0.023
Kim_015	Kim_024	1	1	1	0	0	0.071	0
Kim_015	Kim_025	1	2	1	0.002	0	0.089	0.002
Kim_015	Kim_026	1	1	1	0.044	0	0.181	0.044
Kim_015	Kim_027	1	1	1	0.016	0	0.097	0.016
Kim_015	Kim_028	1	2	1	0.016	0	0.155	0.016
Kim_015	Kim_029	1	1	1	0	0	0.08	0
Kim_015	Kim_030	1	1	1	0	0	0.099	0
Kim_015	Kim_031	1	3	1	0	0	0.102	0
Kim_015	Kim_032	1	1	1	0	0	0.086	0
Kim_015	Kim_033	1	2	1	0.049	0	0.181	0.049
Kim_015	Kim_042	1	2	1	0.078	0	0.216	0.078
Kim_015	Kim_055	1	1	1	0	0	0.086	0
Kim_015	Kim_056	1	1	1	0	0	0.067	0
Kim_015	Kim_057	1	2	1	0	0	0.117	0
Kim_015	Kim_058	1	1	1	0.249	0.115	0.393	0.249
Kim_015	Kim_062	1	1	1	0	0	0.065	0
Kim_015	Kim_063	1	2	1	0	0	0.088	0
Kim_015	Kim_066	1	1	1	0	0	0.086	0
Kim_015	Kim_067	1	1	1	0.017	0	0.108	0.017
Kim_015	Kim_068	1	1	1	0.001	0	0.125	0.001
Kim_015	Kim_069	1	1	1	0.028	0	0.161	0.028
Kim_015	Kim_070	1	2	1	0	0	0.095	0
Kim_015	Kim_071	1	2	1	0.017	0	0.143	0.017
Kim_015	Kim_072	1	2	1	0	0	0.05	0
Kim_015	Kim_073	1	1	1	0	0	0.075	0
Kim_015	NI_003	1	1	1	0.28	0.145	0.425	0.28
Kim_015	NI_011	1	1	1	0	0	0.103	0
Kim_015	NI_012	1	3	1	0	0	0.109	0
Kim_015	NI_015	1	1	1	0	0	0.051	0
Kim_015	NI_025	1	1	1	0.062	0	0.174	0.062
Kim_015	NI_026	1	2	1	0.037	0	0.154	0.037
Kim_015	NI_027	1	1	1	0	0	0.061	0
Kim_015	NI_032	1	1	1	0.035	0	0.158	0.035
Kim_015	NI_033	1	1	1	0	0	0.116	0
Kim_015	NI_034	1	1	1	0	0	0.134	0
Kim_015	NI_035	1	1	1	0	0	0.09	0
Kim_015	NI_036	1	4	1	0	0	0.059	0
Kim_015	NI_037	1	1	1	0	0	0.105	0
Kim_015	NI_038	1	1	1	0.015	0	0.136	0.015
Kim_015	NI_039	1	1	1	0	0	0.059	0
Kim_015	NI_040	1	2	1	0.002	0	0.111	0.002
Kim_015	NI_041	1	1	1	0.015	0	0.136	0.015
Kim_015	NI_042	1	4	1	0	0	0.141	0
Kim_015	NI_043	1	2	1	0.016	0	0.111	0.016
Kim_015	NI_044	1	2	1	0	0	0.068	0
Kim_015	NI_045	1	1	1	0	0	0.081	0
Kim_015	NI_048	1	1	1	0	0	0.063	0
Kim_015	NI_050	1	3	1	0	0	0.129	0
Kim_015	NI_051	1	2	1	0	0	0.141	0
Kim_015	NI_052	1	2	1	0	0	0.111	0
Kim_015	NI_053	1	2	1	0	0	0.129	0
Kim_015	NI_056	1	1	1	0	0	0.063	0
Kim_015	NI_057	1	2	1	0	0	0.059	0
Kim_015	NI_058	1	2	1	0.01	0	0.137	0.01
Kim_015	NI_059	1	1	1	0.021	0	0.162	0.021
Kim_015	NI_060	1	2	1	0	0	0.114	0
Kim_015	NI_061	1	1	1	0.229	0.116	0.358	0.229
Kim_015	NI_062	1	2	1	0.051	0	0.178	0.051
Kim_015	NI_064	1	2	1	0	0	0.074	0
Kim_015	NI_065	1	1	1	0	0	0.085	0
Kim_015	NI_066	1	2	1	0	0	0.099	0
Kim_015	NI_067	1	1	1	0	0	0.11	0
Kim_015	SCPv_0787	1	2	1	0	0	0.063	0
Kim_015	SCPv_0788	1	3	1	0	0	0.082	0
Kim_015	SCPv_0789	1	1	1	0	0	0.071	0
Kim_015	SCPv_0790	1	2	1	0.001	0	0.117	0.001
Kim_015	SCPv_0793	1	1	1	0	0	0.062	0
Kim_015	SCPv_0794	1	2	1	0	0	0.101	0
Kim_015	SCPv_0795	1	2	1	0	0	0.098	0
Kim_015	SCPv_0796	1	3	1	0	0	0.144	0
Kim_015	SCPv_0797	1	1	1	0	0	0.053	0
Kim_015	SCPv_0798	1	3	1	0	0	0.138	0
Kim_015	SCPv_0799	1	4	1	0	0	0.139	0
Kim_015	SCPv_0800	1	1	1	0	0	0.07	0
Kim_015	SCPv_0801	1	4	1	0	0	0.087	0
Kim_015	SCPv_0802	1	2	1	0	0	0.07	0
Kim_015	SCPv_0803	1	1	1	0	0	0.089	0
Kim_015	SCPv_0804	1	1	1	0	0	0.051	0
Kim_015	SCPv_0806	1	2	1	0	0	0.054	0
Kim_015	SCPv_0807	1	2	1	0	0	0.063	0
Kim_015	SCPv_0809	1	1	1	0	0	0.056	0
Kim_015	SCPv_0810	1	1	1	0	0	0.05	0
Kim_015	SCPv_0811	1	1	1	0	0	0.076	0
Kim_015	SCPv_0813	1	1	1	0	0	0.064	0
Kim_015	SCPv_0822	1	1	1	0	0	0.085	0
Kim_015	SCPv_0824	1	1	1	0	0	0.057	0
Kim_015	SCPv_0825	1	1	1	0	0	0.047	0
Kim_015	SCPv_0826	1	3	1	0	0	0.094	0
Kim_015	SCPv_0828	1	2	1	0.009	0	0.121	0.009
Kim_015	SCPv_0831	1	2	1	0	0	0.099	0
Kim_015	SCPv_0832	1	1	1	0	0	0.047	0
Kim_015	SCPv_0833	1	3	1	0	0	0.055	0
Kim_015	SCPv_0834	1	5	1	0	0	0.17	0
Kim_015	SCPv_0835	1	2	1	0	0	0.049	0
Kim_015	SCPv_0836	1	1	1	0	0	0.066	0
Kim_015	SCPv_0837	1	1	1	0.042	0	0.168	0.042
Kim_015	SCPv_0838	1	4	1	0	0	0.106	0
Kim_015	SCPv_0839	1	1	1	0	0	0.073	0
Kim_015	SCPv_0843	1	1	1	0.055	0	0.177	0.055
Kim_015	SCPv_0844	1	2	1	0	0	0.109	0
Kim_015	SCPv_0845	1	1	1	0	0	0.074	0
Kim_015	SCPv_0846	1	3	1	0.053	0	0.188	0.053
Kim_015	SCPv_0847	1	3	1	0	0	0.07	0
Kim_015	SCPv_0848	1	1	1	0.006	0	0.074	0.006
Kim_015	SCPv_0849	1	2	1	0	0	0.07	0
Kim_015	SCPv_0850	1	2	1	0	0	0.064	0
Kim_015	SCPv_0851	1	1	1	0	0	0.044	0
Kim_015	SCPv_0852	1	2	1	0	0	0.057	0
Kim_015	SCPv_0853	1	2	1	0	0	0.135	0
Kim_015	SCPv_0854	1	2	1	0	0	0.093	0
Kim_015	SCPv_0855	1	3	1	0.036	0	0.159	0.036
Kim_015	SCPv_0856	1	2	1	0	0	0.046	0
Kim_015	SCPv_1143	1	1	1	0	0	0.068	0
Kim_015	SCPv_1144	1	1	1	0	0	0.068	0
Kim_015	SCPv_1145	1	1	1	0	0	0.041	0
Kim_015	SCPv_1146	1	1	1	0	0	0.041	0
Kim_015	SCPv_1147	1	1	1	0.029	0	0.157	0.029
Kim_015	SCPv_1148	1	1	1	0.046	0	0.169	0.046
Kim_015	SCPv_1149	1	1	1	0	0	0.07	0
Kim_015	SCPv_1150	1	1	1	0.046	0	0.169	0.046
Kim_015	SCPv_1151	1	1	1	0	0	0.069	0
Kim_015	SCPv_1152	1	1	1	0	0	0.07	0
Kim_015	SCPv_1153	1	1	1	0	0	0.069	0
Kim_015	SCPv_1154	1	2	1	0	0	0.108	0
Kim_015	SCPv_1155	1	1	1	0	0	0.042	0
Kim_015	SCPv_1156	1	1	1	0	0	0.044	0
Kim_015	SCPv_1157	1	1	1	0	0	0.047	0
Kim_015	SCPv_1158	1	1	1	0	0	0.052	0
Kim_015	SCPv_1159	1	1	1	0	0	0.074	0
Kim_015	SCPv_1160	1	1	1	0	0	0.069	0
Kim_015	SCPv_1161	1	1	1	0	0	0.1	0
Kim_015	SCPv_1162	1	1	1	0	0	0.096	0
[truncated: 13,226 more rows]
